# Supplementary material for: Emergence of a Resource Acquisition Trade‐off at the Community Scale during Environmental Change
Source: Ecol Lett. 2025 Apr 1;28(4):e70097. doi: 10.1111/ele.70097 (PMC11959684; doi:10.1111/ele.70097)
Supplement: Supplementary file 2 — Table S1. Imputed phosphate affinities for phytoplankton taxa observed in Lake Constance obtained with methods described in S1. [file ELE-28-0-s001.txt]

phosphate affinity [L μmol^-1 d^-1]	taxon	class	source	Lake Constance	imputation level
105.028831971084	Achnanthidium minutissimum	Bacillariophyceae	Bruggeman 2011	FALSE	NA
4.15000000000001	Ankistrodesmus falcatus	Chlorophyceae	Edwards et al. 2013	TRUE	NA
6.47000000000001	Aphanizomenon flosaquae	Cyanophyceae	Edwards et al. 2013	TRUE	NA
67.3289964232926	Asterionella formosa	Bacillariophyceae	Bruggeman 2011	TRUE	NA
74.8368583810149	Aulacoseira granulata	Coscinodiscophyceae	NA	TRUE	phylum
92.0903790770324	Ceratium hirundinella	Dinophyceae	NA	TRUE	kingdom
312.465570278705	Chlamydomonas reinhardtii	Chlorophyceae	NA	TRUE	genus
312.465570278705	Chlamydomonas sp.	Chlorophyceae	Bruggeman 2011	TRUE	NA
105.102055457383	Chlorella sp.	Trebouxiophyceae	Bruggeman 2011	FALSE	NA
105.102055457383	Chlorella vulgaris	Trebouxiophyceae	NA	TRUE	genus
43.5060701269933	Chromulina sp.	Chrysophyceae	NA	TRUE	order
99.4208632704974	Chroomonas sp.	Cryptophyceae	NA	TRUE	order
92.0903790770324	Chrysochromulina parva	Coccolithophyceae	NA	TRUE	kingdom
63.7952905305845	Closterium aciculare	Zygnematophyceae	NA	TRUE	class
5.87000000000003	Coelastrum cambricum	Chlorophyceae	NA	TRUE	genus
5.87000000000003	Coelastrum microporum	Chlorophyceae	Edwards et al. 2013	TRUE	NA
5.87000000000003	Coelastrum sp.	Chlorophyceae	NA	TRUE	genus
63.7952905305845	Cosmarium subprotumidum	Zygnematophyceae	NA	TRUE	class
99.4208632704974	Cryptomonas curvata	Cryptophyceae	NA	TRUE	genus
99.4208632704974	Cryptomonas erosa	Cryptophyceae	NA	TRUE	genus
99.4208632704974	Cryptomonas marssonii	Cryptophyceae	NA	TRUE	genus
99.4208632704974	Cryptomonas ovata	Cryptophyceae	NA	TRUE	genus
99.4208632704974	Cryptomonas phaseolus	Cryptophyceae	NA	TRUE	genus
99.4208632704974	Cryptomonas sp.	Cryptophyceae	Bruggeman 2011	TRUE	NA
3.77142857142858	Cyclotella meneghiniana	Mediophyceae	Bruggeman 2011	TRUE	NA
72.0690720951367	Diatoma sp.	Bacillariophyceae	NA	TRUE	family
7.08000000000001	Mucidosphaerium pulchellum	Trebouxiophyceae	Edwards et al. 2013	TRUE	NA
27.278609800323	Dictyosphaerium sp.	Trebouxiophyceae	NA	TRUE	family
43.5060701269933	Dinobryon bavaricum	Chrysophyceae	NA	TRUE	genus
43.5060701269933	Dinobryon cylindricum	Chrysophyceae	Bruggeman 2011	FALSE	NA
43.5060701269933	Dinobryon divergens	Chrysophyceae	NA	TRUE	genus
43.5060701269933	Dinobryon sociale	Chrysophyceae	NA	TRUE	genus
43.5060701269933	Dinobryon sp.	Chrysophyceae	NA	TRUE	genus
63.7952905305845	Elakatothrix gelatinosa	Klebsormidiophyceae	NA	TRUE	phylum
2.69	Euglena gracilis	Euglenophyceae	Edwards et al. 2013	FALSE	NA
2.69	Euglena sp.	Euglenophyceae	NA	TRUE	genus
53.2223875889842	Fragilaria crotonensis	Bacillariophyceae	Bruggeman 2011	TRUE	NA
12214.563201804	Fragilaria radians	Bacillariophyceae	Bruggeman 2011	TRUE	NA
312.465570278705	Fragilaria rumpens	Bacillariophyceae	Bruggeman 2011	TRUE	NA
92.0903790770324	Gyrodinium helveticum	Dinophyceae	NA	TRUE	kingdom
92.0903790770324	Gymnodinium lantzschii	Dinophyceae	NA	TRUE	kingdom
3.97201937346165	Limnothrix redekei	Cyanophyceae	NA	TRUE	class
664.676071384616	Mallomonas acaroides	Synurophyceae	NA	TRUE	genus
664.676071384616	Mallomonas cratis	Synurophyceae	Bruggeman 2011	FALSE	NA
74.8368583810149	Melosira varians	Coscinodiscophyceae	NA	TRUE	phylum
1.3	Microcystis aeruginosa	Cyanophyceae	Bruggeman 2011	TRUE	NA
1.51	Monoraphidium contortum	Chlorophyceae	NA	TRUE	genus
1.51	Monoraphidium griffithii	Chlorophyceae	Edwards et al. 2013	TRUE	NA
1.51	Monoraphidium minutum	Chlorophyceae	NA	TRUE	genus
1.51	Monoraphidium sp.	Chlorophyceae	NA	TRUE	genus
63.7952905305845	Mougeotia thylespora	Zygnematophyceae	Bruggeman 2011	TRUE	NA
18.7690412689066	Neodesmus pupukensis	Chlorophyceae	Bruggeman 2011	FALSE	NA
426.089414016416	Nitzschia acicularis	Bacillariophyceae	Bruggeman 2011	TRUE	NA
85.2178828032833	Nitzschia linearis	Bacillariophyceae	Bruggeman 2011	FALSE	NA
53.9713257754125	Nitzschia palea	Bacillariophyceae	Bruggeman 2011	TRUE	NA
125.140587735268	Nitzschia sp.	Bacillariophyceae	NA	TRUE	genus
43.5060701269933	Ochromonas sp.	Chrysophyceae	NA	TRUE	order
122.14563201804	Oocystis pusilla	Trebouxiophyceae	Bruggeman 2011	FALSE	NA
1.4789992587874	Pandorina morum	Chlorophyceae	NA	TRUE	family
5.49	Pediastrum sp.	Chlorophyceae	Edwards et al. 2013	TRUE	NA
92.0903790770324	Peridinium sp.	Dinophyceae	NA	TRUE	kingdom
92.0903790770324	Peridinium willei	Dinophyceae	NA	TRUE	kingdom
5.43999999999999	Planktothrix agardhii	Cyanophyceae	Edwards et al. 2013	TRUE	NA
5.43999999999999	Planktothrix rubescens	Cyanophyceae	NA	TRUE	genus
99.4208632704974	Rhodomonas lens	Cryptophyceae	NA	TRUE	class
99.4208632704974	Chroomonas minuta	Cryptophyceae	NA	TRUE	order
23.3397404380187	Tetradesmus obliquus	Chlorophyceae	Bruggeman 2011	TRUE	NA
51.13072968197	Desmodesmus communis	Chlorophyceae	Bruggeman 2011	TRUE	NA
19.0420872498316	Scenedesmus sp.	Chlorophyceae	NA	TRUE	family
53.9713257754125	Sphaerocystis schroeteri	Chlorophyceae	Bruggeman 2011	TRUE	NA
63.7952905305845	Staurastrum cingulum	Zygnematophyceae	NA	TRUE	class
63.7952905305845	Staurastrum paradoxum	Zygnematophyceae	NA	TRUE	class
63.7952905305845	Staurastrum pingue	Zygnematophyceae	NA	TRUE	class
7.54275845725742	Stephanodiscus binderanus	Mediophyceae	NA	TRUE	genus
7.54275845725742	Stephanodiscus hantzschii	Mediophyceae	Bruggeman 2011	TRUE	NA
7.59771428571429	Spicaticribra minuta	Mediophyceae	Bruggeman 2011	FALSE	NA
7.54275845725742	Stephanodiscus neoastraea	Mediophyceae	NA	TRUE	genus
7.54275845725742	Stephanodiscus parvus	Mediophyceae	NA	TRUE	genus
377.142857142858	Synedra filiformis	Bacillariophyceae	Bruggeman 2011	FALSE	NA
5.87000000000003	Ulnaria ulna	Bacillariophyceae	Edwards et al. 2013	TRUE	NA
561.953405806993	Synura petersenii	Synurophyceae	Bruggeman 2011	FALSE	NA
77.1428571428574	Tabellaria fenestrata	Bacillariophyceae	NA	TRUE	genus
77.1428571428574	Tabellaria flocculosa	Bacillariophyceae	Bruggeman 2011	FALSE	NA
5.49	Tetraedron minimum	Chlorophyceae	NA	TRUE	family
124.478615669433	Ulnaria acus	Bacillariophyceae	Bruggeman 2011	TRUE	NA
27.278609800323	Gloeotila subconstricta	Trebouxiophyceae	NA	TRUE	family
3.00496936006874	Volvox aureus	Chlorophyceae	Bruggeman 2011	FALSE	NA
0.727940469730328	Volvox globator	Chlorophyceae	Bruggeman 2011	FALSE	NA
6.00122184807978	Acanthoceras zachariasii	Mediophyceae	NA	TRUE	class
27.278609800323	Acanthosphaera sp.	Trebouxiophyceae	NA	TRUE	family
27.278609800323	Acanthosphaera zachariasi	Trebouxiophyceae	NA	TRUE	family
105.028831971084	Achnanthidium catenatum	Bacillariophyceae	NA	TRUE	genus
27.278609800323	Actinastrum sp.	Trebouxiophyceae	NA	TRUE	family
92.0903790770324	Amphidinium acutum	Dinophyceae	NA	TRUE	kingdom
140.632116927192	Amphora sp.	Bacillariophyceae	NA	TRUE	class
6.47000000000001	Dolichospermum circinale	Cyanophyceae	NA	TRUE	family
6.47000000000001	Dolichospermum flosaquae	Cyanophyceae	NA	TRUE	family
6.47000000000001	Dolichospermum lemmermannii	Cyanophyceae	NA	TRUE	family
6.47000000000001	Dolichospermum planctonicum	Cyanophyceae	NA	TRUE	family
6.47000000000001	Anabaena sp.	Cyanophyceae	NA	TRUE	order
8.92851782932532	Ankyra ancora	Chlorophyceae	NA	TRUE	order
8.92851782932532	Lanceola sp.	Chlorophyceae	NA	TRUE	order
13.8587893107282	Aulacomonas hyalina	Chlorophyceae	NA	TRUE	order
74.8368583810149	Aulacoseira italica	Coscinodiscophyceae	NA	TRUE	phylum
92.0903790770324	Bicosoeca sp.	Bikosea	NA	TRUE	kingdom
43.5060701269933	Bitrichia chodatii	Chrysophyceae	NA	TRUE	class
44.961501145036	Botryococcus braunii	Trebouxiophyceae	NA	TRUE	class
6.00122184807978	Mediophyceae sp.	Mediophyceae	NA	TRUE	class
92.0903790770324	Ceratium sp.	Dinophyceae	NA	TRUE	kingdom
3.97201937346165	Chamaesiphon sp.	Cyanophyceae	NA	TRUE	class
8.92851782932532	Characium sp.	Chlorophyceae	NA	TRUE	order
99.4208632704974	Chilomonas cryptomonadoides	Cryptophyceae	NA	TRUE	family
13.8587893107282	Chlamydocapsa planctonica	Chlorophyceae	NA	TRUE	order
312.465570278705	Chlamydomonas globosa	Chlorophyceae	NA	TRUE	genus
312.465570278705	Chlamydomonas gloeophila	Chlorophyceae	NA	TRUE	genus
312.465570278705	Chlamydomonas kleinii	Chlorophyceae	NA	TRUE	genus
312.465570278705	Chlamydomonas lapponica	Chlorophyceae	NA	TRUE	genus
312.465570278705	Chlamydomonas tremulans	Chlorophyceae	NA	TRUE	genus
44.961501145036	Chloroidium ellipsoideum	Trebouxiophyceae	NA	TRUE	class
13.8587893107282	Chlorococcum sp.	Chlorophyceae	NA	TRUE	order
13.8587893107282	Chlorogonium sp.	Chlorophyceae	NA	TRUE	order
44.961501145036	Choricystis sp.	Trebouxiophyceae	NA	TRUE	class
43.5060701269933	Chromulina crassa	Chrysophyceae	NA	TRUE	order
3.97201937346165	Limnococcus limneticus	Cyanophyceae	NA	TRUE	class
43.5060701269933	Chrysamoeba sp.	Chrysophyceae	NA	TRUE	order
43.5060701269933	Chrysococcus rufescens	Chrysophyceae	NA	TRUE	family
43.5060701269933	Chrysophyceae sp.	Chrysophyceae	NA	TRUE	class
43.5060701269933	Chrysolykos planctonicus	Chrysophyceae	NA	TRUE	family
63.7952905305845	Closterium acutum	Zygnematophyceae	NA	TRUE	class
63.7952905305845	Closterium limneticum	Zygnematophyceae	NA	TRUE	class
63.7952905305845	Closterium pronum	Zygnematophyceae	NA	TRUE	class
63.7952905305845	Closterium sp.	Zygnematophyceae	NA	TRUE	class
2.69	Codosiga sp.	Choanoflagellatea	NA	TRUE	kingdom
5.87000000000003	Coelastrum astroideum	Chlorophyceae	NA	TRUE	genus
19.0420872498316	Hariotina reticulata	Chlorophyceae	NA	TRUE	family
2.69	Colacium sp.	Euglenophyceae	NA	TRUE	family
27.278609800323	Coronastrum sp.	Trebouxiophyceae	NA	TRUE	family
63.7952905305845	Cosmarium baileyi	Zygnematophyceae	NA	TRUE	class
44.961501145036	Lemmermannia tetrapedia	Trebouxiophyceae	NA	TRUE	class
122.14563201804	Willea rectangularis	Trebouxiophyceae	NA	TRUE	family
99.4208632704974	Cryptaulax vulgaris	Cryptophyceae	NA	TRUE	family
99.4208632704974	Cryptomonas caudata	Cryptophyceae	NA	TRUE	genus
99.4208632704974	Cryptomonas obovata	Cryptophyceae	NA	TRUE	genus
99.4208632704974	Cryptomonas reflexa	Cryptophyceae	NA	TRUE	genus
99.4208632704974	Cryptomonas tetrapyrenoidosa	Cryptophyceae	NA	TRUE	genus
5.43999999999999	Cyanothece major	Cyanophyceae	NA	TRUE	order
99.4208632704974	Goniomonas truncata	Cryptophyceae	NA	TRUE	family
6.00122184807978	Lindavia bodanica	Mediophyceae	NA	TRUE	family
6.00122184807978	Pantocsekiella comensis	Mediophyceae	NA	TRUE	family
3.77142857142858	Cyclotella sp.	Mediophyceae	NA	TRUE	genus
3.77142857142858	Cyclotella cretica cyclopuncta	Mediophyceae	NA	TRUE	genus
6.00122184807978	Lindavia glomerata	Mediophyceae	NA	TRUE	family
6.00122184807978	Pantocsekiella ocellata	Mediophyceae	NA	TRUE	family
6.00122184807978	Discostella pseudostelligera	Mediophyceae	NA	TRUE	family
140.632116927192	Surirella librile	Bacillariophyceae	NA	TRUE	class
140.632116927192	Cymbella helvetica	Bacillariophyceae	NA	TRUE	class
140.632116927192	Cymbella lanceolata	Bacillariophyceae	NA	TRUE	class
140.632116927192	Encyonema leibleinii	Bacillariophyceae	NA	TRUE	class
2.69	Desmarella sp.	Choanoflagellatea	NA	TRUE	kingdom
526.102163747766	Odontidium hyemale	Bacillariophyceae	NA	TRUE	family
27.278609800323	Dictyosphaerium ehrenbergianum	Trebouxiophyceae	NA	TRUE	family
122.14563201804	Didymocystis sp.	Trebouxiophyceae	NA	TRUE	family
43.5060701269933	Dinobryon crenulatum	Chrysophyceae	NA	TRUE	genus
43.5060701269933	Dinobryon sertularia	Chrysophyceae	NA	TRUE	genus
10.4764525665816	Chlorophyceae sp.	Chlorophyceae	NA	TRUE	class
1.3	Chroococcales sp.	Cyanophyceae	NA	TRUE	order
63.7952905305845	Zygnematophyceae sp.	Zygnematophyceae	NA	TRUE	class
99.4208632704974	Cryptophyceae sp.	Cryptophyceae	NA	TRUE	class
92.0903790770324	Dinophyceae sp.	Dinophyceae	NA	TRUE	kingdom
2.69	Euglenozoa sp.	NA	NA	TRUE	phylum
3.97201937346165	Cyanophyceae sp.	Cyanophyceae	NA	TRUE	class
43.5060701269933	Epipyxis sp.	Chrysophyceae	NA	TRUE	family
1.4789992587874	Eudorina elegans	Chlorophyceae	NA	TRUE	family
140.632116927192	Eunotia sp.	Bacillariophyceae	NA	TRUE	class
8.92851782932532	Coenochloris fottii	Chlorophyceae	NA	TRUE	order
122.14563201804	Fotterella tetrachlorelloides	Trebouxiophyceae	NA	TRUE	family
74.8368583810149	Belonastrum berolinense	NA	NA	TRUE	phylum
587.838674025685	Fragilaria sp.	Bacillariophyceae	NA	TRUE	genus
377.142857142858	Synedra cyclopum	Bacillariophyceae	NA	TRUE	genus
27.0312684493269	Ulnaria danica	Bacillariophyceae	NA	TRUE	genus
587.838674025685	Fragilaria famelica	Bacillariophyceae	NA	TRUE	genus
587.838674025685	Fragilaria tenera	Bacillariophyceae	NA	TRUE	genus
92.0903790770324	Tyrannodinium edax	Dinophyceae	NA	TRUE	kingdom
92.0903790770324	Glenodinium sp.	Dinophyceae	NA	TRUE	kingdom
8.92851782932532	Golenkinia sp.	Chlorophyceae	NA	TRUE	order
140.632116927192	Gomphonema sp.	Bacillariophyceae	NA	TRUE	class
253.29118112603	Goniochloris sp.	Eustigmatophyceae	NA	TRUE	phylum
13.8587893107282	Gonium pectorale	Chlorophyceae	NA	TRUE	order
92.0903790770324	Gymnodinium cnecoides	Dinophyceae	NA	TRUE	kingdom
92.0903790770324	Gymnodinium uberrimum	Dinophyceae	NA	TRUE	kingdom
140.632116927192	Gyrosigma sp.	Bacillariophyceae	NA	TRUE	class
92.0903790770324	Katablepharis ovalis	Katablepharidophyceae	NA	TRUE	kingdom
43.5060701269933	Kephyrion ovum	Chrysophyceae	NA	TRUE	family
2.50329782487023	Kirchneriella sp.	Chlorophyceae	NA	TRUE	family
44.961501145036	Koliella longiseta	Trebouxiophyceae	NA	TRUE	class
8.92851782932532	Korshikoviella sp.	Chlorophyceae	NA	TRUE	order
122.14563201804	Lagerheimia ciliata	Trebouxiophyceae	NA	TRUE	family
122.14563201804	Lagerheimia genevensis	Trebouxiophyceae	NA	TRUE	family
122.14563201804	Lagerheimia sp.	Trebouxiophyceae	NA	TRUE	family
3.97201937346165	Leptolyngbya tenuis	Cyanophyceae	NA	TRUE	class
664.676071384616	Mallomonas akrokomos	Synurophyceae	NA	TRUE	genus
664.676071384616	Mallomonas sp.	Synurophyceae	NA	TRUE	genus
3.97201937346165	Merismopedia convoluta	Cyanophyceae	NA	TRUE	class
3.97201937346165	Merismopedia glauca	Cyanophyceae	NA	TRUE	class
27.278609800323	Micractinium pusillum	Trebouxiophyceae	NA	TRUE	family
1.3	Microcystis wesenbergii	Cyanophyceae	NA	TRUE	genus
4.15000000000001	Ankistrodesmus arcuatus	Chlorophyceae	NA	TRUE	genus
1.51	Monoraphidium circinale	Chlorophyceae	NA	TRUE	genus
1.51	Monoraphidium komarkovae	Chlorophyceae	NA	TRUE	genus
44.961501145036	Choricystis skujae	Trebouxiophyceae	NA	TRUE	class
2.69	Monosiga ovata	Choanoflagellatea	NA	TRUE	kingdom
2.69	Monosiga varians	Choanoflagellatea	NA	TRUE	kingdom
63.7952905305845	Mougeotia viridis	Zygnematophyceae	NA	TRUE	genus
140.632116927192	Navicula sp.	Bacillariophyceae	NA	TRUE	class
140.632116927192	Navicula radiosa	Bacillariophyceae	NA	TRUE	class
140.632116927192	Navicula reinhardtii	Bacillariophyceae	NA	TRUE	class
122.14563201804	Nephrocytium sp.	Trebouxiophyceae	NA	TRUE	family
14.3145296854782	Nephroselmis sp.	Nephroselmidophyceae	NA	TRUE	phylum
125.140587735268	Nitzschia dissipata	Bacillariophyceae	NA	TRUE	genus
125.140587735268	Nitzschia intermedia	Bacillariophyceae	NA	TRUE	genus
125.140587735268	Nitzschia sigmoidea	Bacillariophyceae	NA	TRUE	genus
43.5060701269933	Ochromonas globosa	Chrysophyceae	NA	TRUE	order
43.5060701269933	Ochromonas ornata	Chrysophyceae	NA	TRUE	order
122.14563201804	Oocystis marssonii	Trebouxiophyceae	NA	TRUE	genus
253.29118112603	Ophiocytium sp.	Xanthophyceae	NA	TRUE	phylum
5.43999999999999	Oxynema acuminatum	Cyanophyceae	NA	TRUE	family
5.43999999999999	Oscillatoria limosa	Cyanophyceae	NA	TRUE	order
44.961501145036	Paradoxia multiseta	Trebouxiophyceae	NA	TRUE	class
14.3145296854782	Paramastix conifera Skuja	NA	NA	TRUE	phylum
140.632116927192	Bacillariophyceae sp.	Bacillariophyceae	NA	TRUE	class
92.0903790770324	Apocalathium aciculiferum	Dinophyceae	NA	TRUE	kingdom
92.0903790770324	Chimonodinium lomnickii	Dinophyceae	NA	TRUE	kingdom
92.0903790770324	Parvodinium pusillum	Dinophyceae	NA	TRUE	kingdom
92.0903790770324	Parvodinium umbonatum	Dinophyceae	NA	TRUE	kingdom
611.160357085599	Phacomonas sp.	Synurophyceae	NA	TRUE	class
13.8587893107282	Phacotus lendneri	Chlorophyceae	NA	TRUE	order
14.3145296854782	Binuclearia lauterbornii	Ulvophyceae	NA	TRUE	phylum
8.92851782932532	Planktosphaeria gelatinosa	Chlorophyceae	NA	TRUE	order
312.465570278705	Polytoma sp.	Chlorophyceae	NA	TRUE	family
43.5060701269933	Pseudokephyrion entzii	Chrysophyceae	NA	TRUE	family
253.29118112603	Pseudopedinella erkensis	Dictyochophyceae	NA	TRUE	phylum
13.8587893107282	Pseudosphaerocystis lacustris	Chlorophyceae	NA	TRUE	order
13.8587893107282	Pteromonas sp.	Chlorophyceae	NA	TRUE	order
14.3145296854782	Pyramimonas sp.	Pyramimonadophyceae	NA	TRUE	phylum
74.8368583810149	Urosolenia longiseta	Coscinodiscophyceae	NA	TRUE	phylum
99.4208632704974	Plagioselmis lacustris	Cryptophyceae	NA	TRUE	class
2.69	Salpingoeca sp.	Choanoflagellatea	NA	TRUE	kingdom
23.3397404380187	Tetradesmus lagerheimii	Chlorophyceae	NA	TRUE	genus
19.0420872498316	Scenedesmus ecornis	Chlorophyceae	NA	TRUE	family
19.0420872498316	Scenedesmus ellipticus	Chlorophyceae	NA	TRUE	family
19.0420872498316	Scenedesmus obtusus	Chlorophyceae	NA	TRUE	family
8.92851782932532	Schroederia setigera	Chlorophyceae	NA	TRUE	order
2.69	Sphaeroeca sp.	Choanoflagellatea	NA	TRUE	kingdom
561.953405806993	Spiniferomonas cornuta	Synurophyceae	NA	TRUE	family
63.7952905305845	Spondylosium sp.	Zygnematophyceae	NA	TRUE	class
611.160357085599	Spumella sp.	Synurophyceae	NA	TRUE	class
63.7952905305845	Staurastrum gracile	Zygnematophyceae	NA	TRUE	class
63.7952905305845	Staurastrum sp.	Zygnematophyceae	NA	TRUE	class
63.7952905305845	Staurastrum tetracerum	Zygnematophyceae	NA	TRUE	class
2.69	Stelexomonas dichotoma	Choanoflagellatea	NA	TRUE	kingdom
7.54275845725742	Stephanodiscus alpinus	Mediophyceae	NA	TRUE	genus
7.54275845725742	Stephanodiscus minutulus	Mediophyceae	NA	TRUE	genus
44.961501145036	Stichococcus bacillaris	Trebouxiophyceae	NA	TRUE	class
253.29118112603	Stipitococcus sp.	Xanthophyceae	NA	TRUE	phylum
43.5060701269933	Stylochrysalis libera	Chrysophyceae	NA	TRUE	family
1.3	Cyanobacterium cedrorum	Cyanophyceae	NA	TRUE	order
3.97201937346165	Synechocystis aquatilis	Cyanophyceae	NA	TRUE	class
3.97201937346165	Synechocystis sp.	Cyanophyceae	NA	TRUE	class
561.953405806993	Synura uvella	Synurophyceae	NA	TRUE	genus
122.14563201804	Tetrachlorella alternans	Trebouxiophyceae	NA	TRUE	family
5.49	Tetraedron caudatum	Chlorophyceae	NA	TRUE	family
14.3145296854782	Tetraselmis cordiformis	Chlorodendrophyceae	NA	TRUE	phylum
19.0420872498316	Tetrastrum sp.	Chlorophyceae	NA	TRUE	family
2.69	Trachelomonas hispida	Euglenophyceae	NA	TRUE	family
2.69	Trachelomonas sp.	Euglenophyceae	NA	TRUE	family
2.69	Trachelomonas volvocina	Euglenophyceae	NA	TRUE	family
8.92851782932532	Treubaria triappendiculata	Chlorophyceae	NA	TRUE	order
43.5060701269933	Uroglenopsis americana	Chrysophyceae	NA	TRUE	order
43.5060701269933	Uroglena sp.	Chrysophyceae	NA	TRUE	order
1.4789992587874	Volvocaceae sp.	Chlorophyceae	NA	TRUE	family
1.4789992587874	Volvox sp.	Chlorophyceae	NA	TRUE	genus
3.97201937346165	Woronichinia naegeliana	Cyanophyceae	NA	TRUE	class
