# Supplementary material for: Emergence of a Resource Acquisition Trade‐off at the Community Scale during Environmental Change
Source: Ecol Lett. 2025 Apr 1;28(4):e70097. doi: 10.1111/ele.70097 (PMC11959684; doi:10.1111/ele.70097)
Supplement: Supplementary file 3 — Table S2. Imputed light affinities for phytoplankton taxa observed in Lake Constance obtained with methods described in S1. [file ELE-28-0-s005.txt]

light affinity [μmol quanta^-1 m^2]	taxon	class	source	Lake Constance	imputation level
3.93518518518516e-07	Anabaena cylindrica	Cyanophyceae	Schwaderer et al. 2011	FALSE	NA
2.43055555555557e-07	Ankistrodesmus falcatus	Chlorophyceae	NA	TRUE	genus
2.43055555555557e-07	Ankistrodesmus sp.	Chlorophyceae	Schwaderer et al. 2011	FALSE	NA
1.12268518518519e-06	Aphanizomenon flosaquae	Cyanophyceae	Schwaderer et al. 2011	TRUE	NA
2.17805800874501e-07	Asterionella formosa	Bacillariophyceae	NA	TRUE	class
8.91203703703704e-07	Aulacoseira granulata	Coscinodiscophyceae	NA	TRUE	class
5.2083333333333e-07	Auxenochlorella pyrenoidosa	Trebouxiophyceae	Schwaderer et al. 2011	FALSE	NA
4.62962962962961e-08	Ceratium furcoides	Dinophyceae	Schwaderer et al. 2011	FALSE	NA
4.62962962962961e-08	Ceratium hirundinella	Dinophyceae	NA	TRUE	genus
2.43055555555557e-07	Chlamydomonas moewusii	Chlorophyceae	Schwaderer et al. 2011	FALSE	NA
9.25925925925927e-08	Chlamydomonas reinhardtii	Chlorophyceae	Schwaderer et al. 2011	TRUE	NA
1.50017145796479e-07	Chlamydomonas sp.	Chlorophyceae	NA	TRUE	genus
3.47222222222222e-07	Chlorella sorokiniana	Trebouxiophyceae	Schwaderer et al. 2011	FALSE	NA
4.62962962962962e-07	Chlorella vulgaris	Trebouxiophyceae	Schwaderer et al. 2011	TRUE	NA
1.82081282250076e-07	Chromulina sp.	Chrysophyceae	NA	TRUE	kingdom
5.78703703703702e-08	Chroomonas sp.	Cryptophyceae	Schwaderer et al. 2011	TRUE	NA
1.82081282250076e-07	Chrysochromulina parva	Coccolithophyceae	NA	TRUE	kingdom
4.91046375823991e-08	Closterium aciculare	Zygnematophyceae	NA	TRUE	order
5.78703703703703e-07	Cocconeis sp.	Bacillariophyceae	Schwaderer et al. 2011	FALSE	NA
8.10185185185188e-08	Coelastrum cambricum	Chlorophyceae	Schwaderer et al. 2011	TRUE	NA
1.70496757669633e-07	Coelastrum microporum	Chlorophyceae	NA	TRUE	genus
1.70496757669633e-07	Coelastrum sp.	Chlorophyceae	Schwaderer et al. 2011	TRUE	NA
6.94444444444446e-08	Cosmarium subprotumidum	Zygnematophyceae	Schwaderer et al. 2011	TRUE	NA
1.15133712206753e-07	Cryptomonas sp.	Cryptophyceae	Schwaderer et al. 2011	TRUE	NA
5.78703703703702e-08	Cryptomonas curvata	Cryptophyceae	Schwaderer et al. 2011	TRUE	NA
2.66203703703703e-07	Cryptomonas erosa	Cryptophyceae	Schwaderer et al. 2011	TRUE	NA
1.15133712206753e-07	Cryptomonas marssonii	Cryptophyceae	NA	TRUE	genus
1.15133712206753e-07	Cryptomonas ovata	Cryptophyceae	NA	TRUE	genus
1.27314814814814e-07	Cryptomonas phaseolus	Cryptophyceae	Schwaderer et al. 2011	TRUE	NA
4.86111111111109e-07	Cyclotella meneghiniana	Mediophyceae	NA	TRUE	family
1.73611111111111e-07	Cymbella tumida	Bacillariophyceae	Schwaderer et al. 2011	FALSE	NA
1.50462962962963e-07	Cymbella turgidula	Bacillariophyceae	Schwaderer et al. 2011	FALSE	NA
2.17805800874501e-07	Diatoma sp.	Bacillariophyceae	NA	TRUE	class
2.08333333333334e-07	Mucidosphaerium pulchellum	Trebouxiophyceae	Schwaderer et al. 2011	TRUE	NA
3.63414978955592e-07	Dictyosphaerium sp.	Trebouxiophyceae	NA	TRUE	family
1.82081282250076e-07	Dinobryon bavaricum	Chrysophyceae	NA	TRUE	kingdom
1.82081282250076e-07	Dinobryon divergens	Chrysophyceae	NA	TRUE	kingdom
1.82081282250076e-07	Dinobryon sociale	Chrysophyceae	NA	TRUE	kingdom
1.82081282250076e-07	Dinobryon sp.	Chrysophyceae	NA	TRUE	kingdom
2.19907407407407e-07	Dolichospermum circinale	Cyanophyceae	Schwaderer et al. 2011	TRUE	NA
8.79629629629624e-07	Dolichospermum flosaquae	Cyanophyceae	Schwaderer et al. 2011	TRUE	NA
1.62037037037037e-07	Dolichospermum macrosporum	Cyanophyceae	Schwaderer et al. 2011	FALSE	NA
4.91046375823991e-08	Elakatothrix gelatinosa	Klebsormidiophyceae	NA	TRUE	phylum
1.8483117213483e-07	Euglena sp.	Euglenophyceae	NA	TRUE	empire
4.16666666666664e-07	Fragilaria rhabdosoma	Bacillariophyceae	Schwaderer et al. 2011	FALSE	NA
1.96759259259259e-07	Fragilaria crotonensis	Bacillariophyceae	Schwaderer et al. 2011	TRUE	NA
7.17592592592587e-07	Fragilariforma mesolepta	Bacillariophyceae	Schwaderer et al. 2011	FALSE	NA
3.02314256575696e-07	Fragilaria radians	Bacillariophyceae	NA	TRUE	genus
2.8397787375892e-07	Fragilaria rumpens	Bacillariophyceae	Schwaderer et al. 2011	TRUE	NA
3.81944444444442e-07	Fragilaria vaucheriae	Bacillariophyceae	Schwaderer et al. 2011	FALSE	NA
6.94444444444446e-08	Gomphoneis quadripunctata	Bacillariophyceae	Schwaderer et al. 2011	FALSE	NA
1.15740740740741e-07	Gomphonema truncatum	Bacillariophyceae	Schwaderer et al. 2011	FALSE	NA
4.62962962962961e-08	Gyrodinium helveticum	Dinophyceae	NA	TRUE	class
4.62962962962961e-08	Gymnodinium lantzschii	Dinophyceae	NA	TRUE	class
2.08333333333334e-07	Haematococcus lacustris	Chlorophyceae	Schwaderer et al. 2011	FALSE	NA
1.14583333333333e-06	Limnothrix redekei	Cyanophyceae	Schwaderer et al. 2011	TRUE	NA
1.82081282250076e-07	Mallomonas acaroides	Synurophyceae	NA	TRUE	kingdom
8.91203703703704e-07	Melosira varians	Coscinodiscophyceae	Schwaderer et al. 2011	TRUE	NA
3.58796296296296e-07	Microcystis aeruginosa	Cyanophyceae	Schwaderer et al. 2011	TRUE	NA
9.82092751647982e-08	Monoraphidium contortum	Chlorophyceae	NA	TRUE	genus
9.82092751647982e-08	Monoraphidium griffithii	Chlorophyceae	NA	TRUE	genus
9.82092751647982e-08	Monoraphidium minutum	Chlorophyceae	Schwaderer et al. 2011	TRUE	NA
9.82092751647982e-08	Monoraphidium sp.	Chlorophyceae	NA	TRUE	genus
4.91046375823991e-08	Mougeotia thylespora	Zygnematophyceae	NA	TRUE	class
1.53547443997935e-07	Nitzschia acicularis	Bacillariophyceae	NA	TRUE	genus
1.27314814814814e-07	Nitzschia tubicola	Bacillariophyceae	Schwaderer et al. 2011	FALSE	NA
1.53547443997935e-07	Nitzschia palea	Bacillariophyceae	NA	TRUE	genus
1.53547443997935e-07	Nitzschia sp.	Bacillariophyceae	Schwaderer et al. 2011	TRUE	NA
1.82081282250076e-07	Ochromonas sp.	Chrysophyceae	NA	TRUE	kingdom
3.4722222222222e-08	Oocystis sp.	Trebouxiophyceae	Schwaderer et al. 2011	FALSE	NA
2.37872757528953e-07	Pandorina morum	Chlorophyceae	NA	TRUE	order
5.78703703703702e-08	Pediastrum sp.	Chlorophyceae	NA	TRUE	family
4.62962962962961e-08	Peridinium sp.	Dinophyceae	NA	TRUE	class
4.62962962962961e-08	Peridinium willei	Dinophyceae	NA	TRUE	class
6.82870370370367e-07	Drouetiella lurida	Cyanophyceae	Schwaderer et al. 2011	FALSE	NA
1.57407407407408e-06	Picocystis salinarum	Picocystophyceae	Schwaderer et al. 2011	FALSE	NA
8.21759259259258e-07	Planktothrix agardhii	Cyanophyceae	Schwaderer et al. 2011	TRUE	NA
2.5462962962963e-07	Planktothrix rubescens	Cyanophyceae	Schwaderer et al. 2011	TRUE	NA
5.78703703703702e-08	Pseudopediastrum boryanum	Chlorophyceae	Schwaderer et al. 2011	FALSE	NA
1.38888888888888e-07	Rhodomonas lens	Cryptophyceae	NA	TRUE	genus
5.78703703703702e-08	Chroomonas minuta	Cryptophyceae	NA	TRUE	genus
1.38888888888888e-07	Rhodomonas sp.	Cryptophyceae	Schwaderer et al. 2011	FALSE	NA
2.3610322203813e-07	Tetradesmus obliquus	Chlorophyceae	NA	TRUE	family
4.86111111111109e-07	Scenedesmus acutus	Chlorophyceae	Schwaderer et al. 2011	FALSE	NA
2.19907407407407e-07	Desmodesmus communis	Chlorophyceae	Schwaderer et al. 2011	TRUE	NA
4.86111111111109e-07	Scenedesmus sp.	Chlorophyceae	NA	TRUE	genus
6.82870370370367e-07	Sphaerocystis schroeteri	Chlorophyceae	Schwaderer et al. 2011	TRUE	NA
3.4722222222222e-08	Staurastrum cingulum	Zygnematophyceae	NA	TRUE	genus
3.4722222222222e-08	Staurastrum paradoxum	Zygnematophyceae	NA	TRUE	genus
3.4722222222222e-08	Staurastrum pingue	Zygnematophyceae	Schwaderer et al. 2011	TRUE	NA
4.86111111111109e-07	Stephanodiscus binderanus	Mediophyceae	NA	TRUE	genus
4.86111111111109e-07	Stephanodiscus hantzschii	Mediophyceae	NA	TRUE	genus
4.86111111111109e-07	Stephanodiscus neoastraea	Mediophyceae	Schwaderer et al. 2011	TRUE	NA
4.86111111111109e-07	Stephanodiscus parvus	Mediophyceae	NA	TRUE	genus
1.62037037037037e-07	Synechocystis limnetica	Cyanophyceae	Schwaderer et al. 2011	FALSE	NA
4.97685185185186e-07	Synechocystis bourrellyi	Cyanophyceae	Schwaderer et al. 2011	FALSE	NA
2.17805800874501e-07	Tabellaria fenestrata	Bacillariophyceae	NA	TRUE	class
5.78703703703702e-08	Tetraedron minimum	Chlorophyceae	NA	TRUE	family
1.04166666666666e-07	Ulnaria ulna	Bacillariophyceae	Schwaderer et al. 2011	TRUE	NA
3.63414978955592e-07	Gloeotila subconstricta	Trebouxiophyceae	NA	TRUE	family
4.86111111111109e-07	Acanthoceras zachariasii	Mediophyceae	NA	TRUE	class
3.63414978955592e-07	Acanthosphaera sp.	Trebouxiophyceae	NA	TRUE	family
3.63414978955592e-07	Acanthosphaera zachariasi	Trebouxiophyceae	NA	TRUE	family
5.78703703703703e-07	Achnanthidium catenatum	Bacillariophyceae	NA	TRUE	order
3.63414978955592e-07	Actinastrum sp.	Trebouxiophyceae	NA	TRUE	family
4.62962962962961e-08	Amphidinium acutum	Dinophyceae	NA	TRUE	class
2.17805800874501e-07	Amphora sp.	Bacillariophyceae	NA	TRUE	class
3.15295665593477e-07	Dolichospermum lemmermannii	Cyanophyceae	NA	TRUE	genus
3.15295665593477e-07	Dolichospermum planctonicum	Cyanophyceae	NA	TRUE	genus
3.93518518518516e-07	Anabaena sp.	Cyanophyceae	NA	TRUE	genus
1.59628087391239e-07	Ankyra ancora	Chlorophyceae	NA	TRUE	order
1.59628087391239e-07	Lanceola sp.	Chlorophyceae	NA	TRUE	order
2.37872757528953e-07	Aulacomonas hyalina	Chlorophyceae	NA	TRUE	order
8.91203703703704e-07	Aulacoseira italica	Coscinodiscophyceae	NA	TRUE	class
1.82081282250076e-07	Bicosoeca sp.	Bikosea	NA	TRUE	kingdom
1.82081282250076e-07	Bitrichia chodatii	Chrysophyceae	NA	TRUE	kingdom
2.27218538174041e-07	Botryococcus braunii	Trebouxiophyceae	NA	TRUE	class
4.86111111111109e-07	Mediophyceae sp.	Mediophyceae	NA	TRUE	class
4.62962962962961e-08	Ceratium sp.	Dinophyceae	NA	TRUE	genus
5.01195521791741e-07	Chamaesiphon sp.	Cyanophyceae	NA	TRUE	order
1.59628087391239e-07	Characium sp.	Chlorophyceae	NA	TRUE	order
1.15133712206753e-07	Chilomonas cryptomonadoides	Cryptophyceae	NA	TRUE	family
2.37872757528953e-07	Chlamydocapsa planctonica	Chlorophyceae	NA	TRUE	order
1.50017145796479e-07	Chlamydomonas globosa	Chlorophyceae	NA	TRUE	genus
1.50017145796479e-07	Chlamydomonas gloeophila	Chlorophyceae	NA	TRUE	genus
1.50017145796479e-07	Chlamydomonas kleinii	Chlorophyceae	NA	TRUE	genus
1.50017145796479e-07	Chlamydomonas lapponica	Chlorophyceae	NA	TRUE	genus
1.50017145796479e-07	Chlamydomonas tremulans	Chlorophyceae	NA	TRUE	genus
2.27218538174041e-07	Chloroidium ellipsoideum	Trebouxiophyceae	NA	TRUE	class
2.37872757528953e-07	Chlorococcum sp.	Chlorophyceae	NA	TRUE	order
2.08333333333334e-07	Chlorogonium sp.	Chlorophyceae	NA	TRUE	family
2.27218538174041e-07	Choricystis sp.	Trebouxiophyceae	NA	TRUE	class
1.82081282250076e-07	Chromulina crassa	Chrysophyceae	NA	TRUE	kingdom
2.8397787375892e-07	Limnococcus limneticus	Cyanophyceae	NA	TRUE	family
1.82081282250076e-07	Chrysamoeba sp.	Chrysophyceae	NA	TRUE	kingdom
1.82081282250076e-07	Chrysococcus rufescens	Chrysophyceae	NA	TRUE	kingdom
1.82081282250076e-07	Chrysophyceae sp.	Chrysophyceae	NA	TRUE	kingdom
1.82081282250076e-07	Chrysolykos planctonicus	Chrysophyceae	NA	TRUE	kingdom
4.91046375823991e-08	Closterium acutum	Zygnematophyceae	NA	TRUE	order
4.91046375823991e-08	Closterium limneticum	Zygnematophyceae	NA	TRUE	order
4.91046375823991e-08	Closterium pronum	Zygnematophyceae	NA	TRUE	order
4.91046375823991e-08	Closterium sp.	Zygnematophyceae	NA	TRUE	family
1.8483117213483e-07	Codosiga sp.	Choanoflagellatea	NA	TRUE	empire
1.70496757669633e-07	Coelastrum astroideum	Chlorophyceae	NA	TRUE	genus
2.3610322203813e-07	Hariotina reticulata	Chlorophyceae	NA	TRUE	family
1.8483117213483e-07	Colacium sp.	Euglenophyceae	NA	TRUE	empire
3.63414978955592e-07	Coronastrum sp.	Trebouxiophyceae	NA	TRUE	family
6.94444444444446e-08	Cosmarium baileyi	Zygnematophyceae	NA	TRUE	genus
2.27218538174041e-07	Lemmermannia tetrapedia	Trebouxiophyceae	NA	TRUE	class
3.4722222222222e-08	Willea rectangularis	Trebouxiophyceae	NA	TRUE	family
1.15133712206753e-07	Cryptaulax vulgaris	Cryptophyceae	NA	TRUE	family
1.15133712206753e-07	Cryptomonas caudata	Cryptophyceae	NA	TRUE	genus
1.15133712206753e-07	Cryptomonas obovata	Cryptophyceae	NA	TRUE	genus
1.15133712206753e-07	Cryptomonas reflexa	Cryptophyceae	NA	TRUE	genus
1.15133712206753e-07	Cryptomonas tetrapyrenoidosa	Cryptophyceae	NA	TRUE	genus
4.5743224179096e-07	Cyanothece major	Cyanophyceae	NA	TRUE	order
1.15133712206753e-07	Goniomonas truncata	Cryptophyceae	NA	TRUE	family
4.86111111111109e-07	Lindavia bodanica	Mediophyceae	NA	TRUE	family
4.86111111111109e-07	Pantocsekiella comensis	Mediophyceae	NA	TRUE	family
4.86111111111109e-07	Cyclotella sp.	Mediophyceae	NA	TRUE	family
4.86111111111109e-07	Cyclotella cretica cyclopuncta	Mediophyceae	NA	TRUE	family
4.86111111111109e-07	Lindavia glomerata	Mediophyceae	NA	TRUE	family
4.86111111111109e-07	Pantocsekiella ocellata	Mediophyceae	NA	TRUE	family
4.86111111111109e-07	Discostella pseudostelligera	Mediophyceae	NA	TRUE	family
2.17805800874501e-07	Surirella librile	Bacillariophyceae	NA	TRUE	class
1.61623148654733e-07	Cymbella helvetica	Bacillariophyceae	NA	TRUE	genus
1.61623148654733e-07	Cymbella lanceolata	Bacillariophyceae	NA	TRUE	genus
8.965239227332e-08	Encyonema leibleinii	Bacillariophyceae	NA	TRUE	family
1.8483117213483e-07	Desmarella sp.	Choanoflagellatea	NA	TRUE	empire
3.49163239880131e-07	Odontidium hyemale	Bacillariophyceae	NA	TRUE	family
3.63414978955592e-07	Dictyosphaerium ehrenbergianum	Trebouxiophyceae	NA	TRUE	family
3.4722222222222e-08	Didymocystis sp.	Trebouxiophyceae	NA	TRUE	family
1.82081282250076e-07	Dinobryon crenulatum	Chrysophyceae	NA	TRUE	kingdom
1.82081282250076e-07	Dinobryon sertularia	Chrysophyceae	NA	TRUE	kingdom
1.82328451034541e-07	Chlorophyceae sp.	Chlorophyceae	NA	TRUE	class
3.58796296296296e-07	Chroococcales sp.	Cyanophyceae	NA	TRUE	order
4.91046375823991e-08	Zygnematophyceae sp.	Zygnematophyceae	NA	TRUE	class
1.07191988890899e-07	Cryptophyceae sp.	Cryptophyceae	NA	TRUE	class
4.62962962962961e-08	Dinophyceae sp.	Dinophyceae	NA	TRUE	class
1.8483117213483e-07	Euglenozoa sp.	NA	NA	TRUE	empire
4.48135087715016e-07	Cyanophyceae sp.	Cyanophyceae	NA	TRUE	class
1.82081282250076e-07	Epipyxis sp.	Chrysophyceae	NA	TRUE	kingdom
2.37872757528953e-07	Eudorina elegans	Chlorophyceae	NA	TRUE	order
2.17805800874501e-07	Eunotia sp.	Bacillariophyceae	NA	TRUE	class
1.59628087391239e-07	Coenochloris fottii	Chlorophyceae	NA	TRUE	order
3.4722222222222e-08	Fotterella tetrachlorelloides	Trebouxiophyceae	NA	TRUE	family
1.04166666666666e-07	Ulnaria acus	Bacillariophyceae	NA	TRUE	genus
2.50095164639526e-07	Belonastrum berolinense	NA	NA	TRUE	phylum
3.02314256575696e-07	Fragilaria sp.	Bacillariophyceae	NA	TRUE	genus
3.49163239880131e-07	Synedra cyclopum	Bacillariophyceae	NA	TRUE	family
1.04166666666666e-07	Ulnaria danica	Bacillariophyceae	NA	TRUE	genus
3.02314256575696e-07	Fragilaria famelica	Bacillariophyceae	NA	TRUE	genus
3.02314256575696e-07	Fragilaria tenera	Bacillariophyceae	NA	TRUE	genus
4.62962962962961e-08	Tyrannodinium edax	Dinophyceae	NA	TRUE	class
4.62962962962961e-08	Glenodinium sp.	Dinophyceae	NA	TRUE	class
1.59628087391239e-07	Golenkinia sp.	Chlorophyceae	NA	TRUE	order
1.15740740740741e-07	Gomphonema sp.	Bacillariophyceae	NA	TRUE	genus
1.82081282250076e-07	Goniochloris sp.	Eustigmatophyceae	NA	TRUE	kingdom
2.37872757528953e-07	Gonium pectorale	Chlorophyceae	NA	TRUE	order
4.62962962962961e-08	Gymnodinium cnecoides	Dinophyceae	NA	TRUE	class
4.62962962962961e-08	Gymnodinium uberrimum	Dinophyceae	NA	TRUE	class
2.17805800874501e-07	Gyrosigma sp.	Bacillariophyceae	NA	TRUE	class
1.82081282250076e-07	Katablepharis ovalis	Katablepharidophyceae	NA	TRUE	kingdom
1.82081282250076e-07	Kephyrion ovum	Chrysophyceae	NA	TRUE	kingdom
1.32842443248083e-07	Kirchneriella sp.	Chlorophyceae	NA	TRUE	family
2.27218538174041e-07	Koliella longiseta	Trebouxiophyceae	NA	TRUE	class
1.59628087391239e-07	Korshikoviella sp.	Chlorophyceae	NA	TRUE	order
3.4722222222222e-08	Lagerheimia ciliata	Trebouxiophyceae	NA	TRUE	family
3.4722222222222e-08	Lagerheimia genevensis	Trebouxiophyceae	NA	TRUE	family
3.4722222222222e-08	Lagerheimia sp.	Trebouxiophyceae	NA	TRUE	family
5.01195521791741e-07	Leptolyngbya tenuis	Cyanophyceae	NA	TRUE	order
1.82081282250076e-07	Mallomonas akrokomos	Synurophyceae	NA	TRUE	kingdom
1.82081282250076e-07	Mallomonas sp.	Synurophyceae	NA	TRUE	kingdom
2.8397787375892e-07	Merismopedia convoluta	Cyanophyceae	NA	TRUE	family
2.8397787375892e-07	Merismopedia glauca	Cyanophyceae	NA	TRUE	family
3.63414978955592e-07	Micractinium pusillum	Trebouxiophyceae	NA	TRUE	family
3.58796296296296e-07	Microcystis wesenbergii	Cyanophyceae	NA	TRUE	genus
2.43055555555557e-07	Ankistrodesmus arcuatus	Chlorophyceae	NA	TRUE	genus
9.82092751647982e-08	Monoraphidium circinale	Chlorophyceae	NA	TRUE	genus
9.82092751647982e-08	Monoraphidium komarkovae	Chlorophyceae	NA	TRUE	genus
2.27218538174041e-07	Choricystis skujae	Trebouxiophyceae	NA	TRUE	class
1.8483117213483e-07	Monosiga ovata	Choanoflagellatea	NA	TRUE	empire
1.8483117213483e-07	Monosiga varians	Choanoflagellatea	NA	TRUE	empire
4.91046375823991e-08	Mougeotia viridis	Zygnematophyceae	NA	TRUE	class
2.17805800874501e-07	Navicula sp.	Bacillariophyceae	NA	TRUE	class
2.17805800874501e-07	Navicula radiosa	Bacillariophyceae	NA	TRUE	class
2.17805800874501e-07	Navicula reinhardtii	Bacillariophyceae	NA	TRUE	class
3.4722222222222e-08	Nephrocytium sp.	Trebouxiophyceae	NA	TRUE	family
2.18482429114635e-07	Nephroselmis sp.	Nephroselmidophyceae	NA	TRUE	phylum
1.53547443997935e-07	Nitzschia dissipata	Bacillariophyceae	NA	TRUE	genus
1.53547443997935e-07	Nitzschia intermedia	Bacillariophyceae	NA	TRUE	genus
1.53547443997935e-07	Nitzschia sigmoidea	Bacillariophyceae	NA	TRUE	genus
1.82081282250076e-07	Ochromonas globosa	Chrysophyceae	NA	TRUE	kingdom
1.82081282250076e-07	Ochromonas ornata	Chrysophyceae	NA	TRUE	kingdom
3.4722222222222e-08	Oocystis marssonii	Trebouxiophyceae	NA	TRUE	genus
1.82081282250076e-07	Ophiocytium sp.	Xanthophyceae	NA	TRUE	kingdom
4.5743224179096e-07	Oxynema acuminatum	Cyanophyceae	NA	TRUE	family
4.5743224179096e-07	Oscillatoria limosa	Cyanophyceae	NA	TRUE	order
2.27218538174041e-07	Paradoxia multiseta	Trebouxiophyceae	NA	TRUE	class
2.18482429114635e-07	Paramastix conifera Skuja	NA	NA	TRUE	phylum
2.17805800874501e-07	Bacillariophyceae sp.	Bacillariophyceae	NA	TRUE	class
4.62962962962961e-08	Apocalathium aciculiferum	Dinophyceae	NA	TRUE	class
4.62962962962961e-08	Chimonodinium lomnickii	Dinophyceae	NA	TRUE	class
4.62962962962961e-08	Parvodinium pusillum	Dinophyceae	NA	TRUE	class
4.62962962962961e-08	Parvodinium umbonatum	Dinophyceae	NA	TRUE	class
1.82081282250076e-07	Phacomonas sp.	Synurophyceae	NA	TRUE	kingdom
2.37872757528953e-07	Phacotus lendneri	Chlorophyceae	NA	TRUE	order
2.18482429114635e-07	Binuclearia lauterbornii	Ulvophyceae	NA	TRUE	phylum
1.59628087391239e-07	Planktosphaeria gelatinosa	Chlorophyceae	NA	TRUE	order
1.50017145796479e-07	Polytoma sp.	Chlorophyceae	NA	TRUE	family
1.82081282250076e-07	Pseudokephyrion entzii	Chrysophyceae	NA	TRUE	kingdom
1.82081282250076e-07	Pseudopedinella erkensis	Dictyochophyceae	NA	TRUE	kingdom
2.37872757528953e-07	Pseudosphaerocystis lacustris	Chlorophyceae	NA	TRUE	order
2.37872757528953e-07	Pteromonas sp.	Chlorophyceae	NA	TRUE	order
2.18482429114635e-07	Pyramimonas sp.	Pyramimonadophyceae	NA	TRUE	phylum
8.91203703703704e-07	Urosolenia longiseta	Coscinodiscophyceae	NA	TRUE	class
1.38888888888888e-07	Plagioselmis lacustris	Cryptophyceae	NA	TRUE	order
1.8483117213483e-07	Salpingoeca sp.	Choanoflagellatea	NA	TRUE	empire
2.3610322203813e-07	Tetradesmus lagerheimii	Chlorophyceae	NA	TRUE	family
4.86111111111109e-07	Scenedesmus ecornis	Chlorophyceae	NA	TRUE	genus
4.86111111111109e-07	Scenedesmus ellipticus	Chlorophyceae	NA	TRUE	genus
4.86111111111109e-07	Scenedesmus obtusus	Chlorophyceae	NA	TRUE	genus
1.59628087391239e-07	Schroederia setigera	Chlorophyceae	NA	TRUE	order
1.8483117213483e-07	Sphaeroeca sp.	Choanoflagellatea	NA	TRUE	empire
1.82081282250076e-07	Spiniferomonas cornuta	Synurophyceae	NA	TRUE	kingdom
4.91046375823991e-08	Spondylosium sp.	Zygnematophyceae	NA	TRUE	family
1.82081282250076e-07	Spumella sp.	Synurophyceae	NA	TRUE	kingdom
3.4722222222222e-08	Staurastrum gracile	Zygnematophyceae	NA	TRUE	genus
3.4722222222222e-08	Staurastrum sp.	Zygnematophyceae	NA	TRUE	genus
3.4722222222222e-08	Staurastrum tetracerum	Zygnematophyceae	NA	TRUE	genus
1.8483117213483e-07	Stelexomonas dichotoma	Choanoflagellatea	NA	TRUE	empire
4.86111111111109e-07	Stephanodiscus alpinus	Mediophyceae	NA	TRUE	genus
4.86111111111109e-07	Stephanodiscus minutulus	Mediophyceae	NA	TRUE	genus
2.27218538174041e-07	Stichococcus bacillaris	Trebouxiophyceae	NA	TRUE	class
1.82081282250076e-07	Stipitococcus sp.	Xanthophyceae	NA	TRUE	kingdom
1.82081282250076e-07	Stylochrysalis libera	Chrysophyceae	NA	TRUE	kingdom
3.58796296296296e-07	Cyanobacterium cedrorum	Cyanophyceae	NA	TRUE	order
2.8397787375892e-07	Synechocystis aquatilis	Cyanophyceae	NA	TRUE	genus
2.8397787375892e-07	Synechocystis sp.	Cyanophyceae	NA	TRUE	genus
1.82081282250076e-07	Synura uvella	Synurophyceae	NA	TRUE	kingdom
3.4722222222222e-08	Tetrachlorella alternans	Trebouxiophyceae	NA	TRUE	family
5.78703703703702e-08	Tetraedron caudatum	Chlorophyceae	NA	TRUE	family
2.18482429114635e-07	Tetraselmis cordiformis	Chlorodendrophyceae	NA	TRUE	phylum
2.3610322203813e-07	Tetrastrum sp.	Chlorophyceae	NA	TRUE	family
1.8483117213483e-07	Trachelomonas hispida	Euglenophyceae	NA	TRUE	empire
1.8483117213483e-07	Trachelomonas sp.	Euglenophyceae	NA	TRUE	empire
1.8483117213483e-07	Trachelomonas volvocina	Euglenophyceae	NA	TRUE	empire
1.59628087391239e-07	Treubaria triappendiculata	Chlorophyceae	NA	TRUE	order
1.82081282250076e-07	Uroglenopsis americana	Chrysophyceae	NA	TRUE	kingdom
1.82081282250076e-07	Uroglena sp.	Chrysophyceae	NA	TRUE	kingdom
2.37872757528953e-07	Volvocaceae sp.	Chlorophyceae	NA	TRUE	order
2.37872757528953e-07	Volvox sp.	Chlorophyceae	NA	TRUE	order
5.01195521791741e-07	Woronichinia naegeliana	Cyanophyceae	NA	TRUE	order
