# Supplementary material for: Emergence of a Resource Acquisition Trade‐off at the Community Scale during Environmental Change
Source: Ecol Lett. 2025 Apr 1;28(4):e70097. doi: 10.1111/ele.70097 (PMC11959684; doi:10.1111/ele.70097)
Supplement: Supplementary file 4 — Table S3. Imputed maximum growth rates for phytoplankton taxa observed in Lake Constance obtained with methods described in S1. [file ELE-28-0-s003.txt]

maximum growth rate [d^-1]	taxon	class	source	Lake Constance	imputation level
3.51716921878475	Achnanthidium minutissimum	Bacillariophyceae	Bruggeman 2011	FALSE	NA
1.88571428571429	Ankistrodesmus falcatus	Chlorophyceae	Bruggeman 2011	TRUE	NA
1.03	Aphanizomenon flosaquae	Cyanophyceae	Bruggeman 2011	TRUE	NA
1.62372097377918	Asterionella formosa	Bacillariophyceae	Bruggeman 2011	TRUE	NA
0.682242875774244	Asterococcus sp.	Chlorophyceae	Bruggeman 2011	FALSE	NA
1.80820704077049	Aulacoseira granulata	Coscinodiscophyceae	NA	TRUE	phylum
0.230743361509464	Ceratium furcoides	Dinophyceae	Bruggeman 2011	FALSE	NA
0.21	Ceratium hirundinella	Dinophyceae	Bruggeman 2011	TRUE	NA
2.24407091381979	Chlamydomonas reinhardtii	Chlorophyceae	NA	TRUE	genus
2.24407091381979	Chlamydomonas sp.	Chlorophyceae	Bruggeman 2011	TRUE	NA
1.52384261241579	Chlorella sp.	Trebouxiophyceae	Bruggeman 2011	FALSE	NA
1.51753109784627	Chlorella vulgaris	Trebouxiophyceae	Bruggeman 2011	TRUE	NA
0.722687894661025	Chromulina sp.	Chrysophyceae	NA	TRUE	order
1.49347798679506	Chroomonas sp.	Cryptophyceae	Bruggeman 2011	TRUE	NA
1.092211234997	Chrysochromulina parva	Coccolithophyceae	NA	TRUE	kingdom
0.802993258745415	Closterium aciculare	Zygnematophyceae	NA	TRUE	order
1.24863318773777	Coelastrum cambricum	Chlorophyceae	NA	TRUE	genus
1.24863318773777	Coelastrum microporum	Chlorophyceae	NA	TRUE	genus
1.24863318773777	Coelastrum sp.	Chlorophyceae	Bruggeman 2011	TRUE	NA
0.802993258745415	Cosmarium subprotumidum	Zygnematophyceae	NA	TRUE	family
1.01252744867462	Cryptomonas curvata	Cryptophyceae	Bruggeman 2011	TRUE	NA
1.07810428627423	Cryptomonas erosa	Cryptophyceae	Bruggeman 2011	TRUE	NA
1.0260524098457	Cryptomonas marssonii	Cryptophyceae	Bruggeman 2011	TRUE	NA
1.51879117301192	Cryptomonas ovata	Cryptophyceae	Bruggeman 2011	TRUE	NA
1.3922252419276	Cryptomonas phaseolus	Cryptophyceae	Bruggeman 2011	TRUE	NA
1.21970665643792	Cryptomonas sp.	Cryptophyceae	Bruggeman 2011	TRUE	NA
1.3922252419276	Cryptomonas undulata	Cryptophyceae	Bruggeman 2011	FALSE	NA
2.04758927214797	Cyclotella meneghiniana	Mediophyceae	Bruggeman 2011	TRUE	NA
1.05177690292136	Diatoma sp.	Bacillariophyceae	NA	TRUE	family
1.52384261241579	Mucidosphaerium pulchellum	Trebouxiophyceae	NA	TRUE	family
1.52384261241579	Dictyosphaerium sp.	Trebouxiophyceae	NA	TRUE	family
0.722687894661025	Dinobryon bavaricum	Chrysophyceae	NA	TRUE	genus
0.639070929196281	Dinobryon cylindricum	Chrysophyceae	Bruggeman 2011	FALSE	NA
0.81724542492712	Dinobryon divergens	Chrysophyceae	Bruggeman 2011	TRUE	NA
0.722687894661025	Dinobryon sociale	Chrysophyceae	NA	TRUE	genus
0.722687894661025	Dinobryon sp.	Chrysophyceae	NA	TRUE	genus
1.2352380952381	Dolichospermum flosaquae	Cyanophyceae	Bruggeman 2011	TRUE	NA
1.11320996822447	Elakatothrix gelatinosa	Klebsormidiophyceae	NA	TRUE	phylum
1.30285714285714	Euglena gracilis	Euglenophyceae	Bruggeman 2011	FALSE	NA
1.30285714285714	Euglena sp.	Euglenophyceae	NA	TRUE	genus
1.3101780869691	Fragilaria crotonensis	Bacillariophyceae	Bruggeman 2011	TRUE	NA
1.70435765606566	Fragilaria radians	Bacillariophyceae	Bruggeman 2011	TRUE	NA
2.07363514821322	Fragilaria rumpens	Bacillariophyceae	Bruggeman 2011	TRUE	NA
0.213931038643677	Gyrodinium helveticum	Dinophyceae	NA	TRUE	class
0.213931038643677	Gymnodinium lantzschii	Dinophyceae	NA	TRUE	class
1.30442319031827	Limnothrix redekei	Cyanophyceae	Bruggeman 2011	TRUE	NA
0.33751610133533	Mallomonas acaroides	Synurophyceae	NA	TRUE	genus
0.197217674002514	Mallomonas caudata	Synurophyceae	Bruggeman 2011	FALSE	NA
0.577621246355178	Mallomonas cratis	Synurophyceae	Bruggeman 2011	FALSE	NA
1.80820704077049	Melosira varians	Coscinodiscophyceae	NA	TRUE	phylum
0.25	Microcystis aeruginosa	Cyanophyceae	Bruggeman 2011	TRUE	NA
0.686606562325595	Microcystis sp.	Cyanophyceae	Bruggeman 2011	FALSE	NA
1.88571428571429	Monoraphidium contortum	Chlorophyceae	NA	TRUE	family
1.88571428571429	Monoraphidium griffithii	Chlorophyceae	NA	TRUE	family
1.88571428571429	Monoraphidium minutum	Chlorophyceae	NA	TRUE	family
1.88571428571429	Monoraphidium sp.	Chlorophyceae	NA	TRUE	family
2.13947620681837	Mougeotia thylespora	Zygnematophyceae	Bruggeman 2011	TRUE	NA
4.08445457665328	Neodesmus pupukensis	Chlorophyceae	Bruggeman 2011	FALSE	NA
2.25673182881057	Nitzschia acicularis	Bacillariophyceae	Bruggeman 2011	TRUE	NA
1.76993031654975	Nitzschia holsatica	Bacillariophyceae	Bruggeman 2011	FALSE	NA
1.59073381232795	Nitzschia linearis	Bacillariophyceae	Bruggeman 2011	FALSE	NA
2.49972456222964	Nitzschia palea	Bacillariophyceae	Bruggeman 2011	TRUE	NA
1.99632593147097	Nitzschia sp.	Bacillariophyceae	NA	TRUE	genus
0.722687894661025	Ochromonas sp.	Chrysophyceae	NA	TRUE	order
1.47710996859024	Oocystis pusilla	Trebouxiophyceae	Bruggeman 2011	FALSE	NA
0.866821586901918	Pandorina morum	Chlorophyceae	NA	TRUE	family
0.514900283603203	Pediastrum sp.	Chlorophyceae	NA	TRUE	family
0.207909026259084	Peridinium sp.	Dinophyceae	Bruggeman 2011	TRUE	NA
0.259440000000001	Peridinium willei	Dinophyceae	Bruggeman 2011	TRUE	NA
0.973333333333333	Planktothrix agardhii	Cyanophyceae	Bruggeman 2011	TRUE	NA
0.4	Planktothrix rubescens	Cyanophyceae	Bruggeman 2011	TRUE	NA
1.25097411354102	Rhodomonas lens	Cryptophyceae	NA	TRUE	class
1.49347798679506	Chroomonas minuta	Cryptophyceae	NA	TRUE	genus
3.30646322871931	Tetradesmus obliquus	Chlorophyceae	Bruggeman 2011	TRUE	NA
1.78957553886895	Desmodesmus communis	Chlorophyceae	Bruggeman 2011	TRUE	NA
2.4	Scenedesmus sp.	Chlorophyceae	Bruggeman 2011	TRUE	NA
1.36348612485253	Sphaerocystis schroeteri	Chlorophyceae	Bruggeman 2011	TRUE	NA
0.803552946131108	Staurastrum cingulum	Zygnematophyceae	Bruggeman 2011	TRUE	NA
0.802993258745415	Staurastrum paradoxum	Zygnematophyceae	NA	TRUE	genus
0.802433961190872	Staurastrum pingue	Zygnematophyceae	Bruggeman 2011	TRUE	NA
2.38771033780024	Stephanodiscus binderanus	Mediophyceae	NA	TRUE	genus
2.07483121943119	Stephanodiscus hantzschii	Mediophyceae	Bruggeman 2011	TRUE	NA
2.0520946442673	Spicaticribra minuta	Mediophyceae	Bruggeman 2011	FALSE	NA
2.74777080846175	Stephanodiscus neoastraea	Mediophyceae	Bruggeman 2011	TRUE	NA
2.38771033780024	Stephanodiscus parvus	Mediophyceae	NA	TRUE	genus
1.24912062423986	Synechocystis bourrellyi	Cyanophyceae	Bruggeman 2011	FALSE	NA
1.5	Synedra filiformis	Bacillariophyceae	Bruggeman 2011	FALSE	NA
2.08761011695611	Fragilaria famelica	Bacillariophyceae	Bruggeman 2011	TRUE	NA
0.739632790200887	Synura petersenii	Synurophyceae	Bruggeman 2011	FALSE	NA
0.846505421466058	Tabellaria fenestrata	Bacillariophyceae	NA	TRUE	genus
0.846505421466058	Tabellaria flocculosa	Bacillariophyceae	Bruggeman 2011	FALSE	NA
0.514900283603203	Tetraedron minimum	Chlorophyceae	NA	TRUE	genus
0.514900283603203	Tetraedron sp.	Chlorophyceae	Bruggeman 2011	FALSE	NA
0.61240991108636	Tribonema sp.	Xanthophyceae	Bruggeman 2011	FALSE	NA
1.00640850971038	Tychonema bourrellyi	Cyanophyceae	Bruggeman 2011	FALSE	NA
2.27430597916797	Ulnaria acus	Bacillariophyceae	Bruggeman 2011	TRUE	NA
1.50386395067043	Ulnaria ulna	Bacillariophyceae	Bruggeman 2011	TRUE	NA
1.52384261241579	Gloeotila subconstricta	Trebouxiophyceae	NA	TRUE	family
1.02504557121742	Volvox aureus	Chlorophyceae	Bruggeman 2011	FALSE	NA
0.733020740362566	Volvox globator	Chlorophyceae	Bruggeman 2011	FALSE	NA
2.21233493823991	Acanthoceras zachariasii	Mediophyceae	NA	TRUE	class
1.52384261241579	Acanthosphaera sp.	Trebouxiophyceae	NA	TRUE	family
1.52384261241579	Acanthosphaera zachariasi	Trebouxiophyceae	NA	TRUE	family
3.51716921878475	Achnanthidium catenatum	Bacillariophyceae	NA	TRUE	genus
1.52384261241579	Actinastrum sp.	Trebouxiophyceae	NA	TRUE	family
0.213931038643677	Amphidinium acutum	Dinophyceae	NA	TRUE	class
1.71351310426495	Amphora sp.	Bacillariophyceae	NA	TRUE	class
1.2352380952381	Dolichospermum circinale	Cyanophyceae	NA	TRUE	genus
1.2352380952381	Dolichospermum lemmermannii	Cyanophyceae	NA	TRUE	genus
1.2352380952381	Dolichospermum planctonicum	Cyanophyceae	NA	TRUE	genus
1.12796065449786	Anabaena sp.	Cyanophyceae	NA	TRUE	order
1.83599045943983	Ankyra ancora	Chlorophyceae	NA	TRUE	order
1.83599045943983	Lanceola sp.	Chlorophyceae	NA	TRUE	order
1.09420110511598	Aulacomonas hyalina	Chlorophyceae	NA	TRUE	order
1.80820704077049	Aulacoseira italica	Coscinodiscophyceae	NA	TRUE	phylum
1.092211234997	Bicosoeca sp.	Bikosea	NA	TRUE	kingdom
0.722687894661025	Bitrichia chodatii	Chrysophyceae	NA	TRUE	class
1.50810305245923	Botryococcus braunii	Trebouxiophyceae	NA	TRUE	class
2.21233493823991	Mediophyceae sp.	Mediophyceae	NA	TRUE	class
0.2201275	Ceratium sp.	Dinophyceae	NA	TRUE	genus
1.28572217355552	Chamaesiphon sp.	Cyanophyceae	NA	TRUE	order
1.83599045943983	Characium sp.	Chlorophyceae	NA	TRUE	order
1.21970665643792	Chilomonas cryptomonadoides	Cryptophyceae	NA	TRUE	family
0.682242875774244	Chlamydocapsa planctonica	Chlorophyceae	NA	TRUE	family
2.24407091381979	Chlamydomonas globosa	Chlorophyceae	NA	TRUE	genus
2.24407091381979	Chlamydomonas gloeophila	Chlorophyceae	NA	TRUE	genus
2.24407091381979	Chlamydomonas kleinii	Chlorophyceae	NA	TRUE	genus
2.24407091381979	Chlamydomonas lapponica	Chlorophyceae	NA	TRUE	genus
2.24407091381979	Chlamydomonas tremulans	Chlorophyceae	NA	TRUE	genus
1.50810305245923	Chloroidium ellipsoideum	Trebouxiophyceae	NA	TRUE	class
1.09420110511598	Chlorococcum sp.	Chlorophyceae	NA	TRUE	order
1.09420110511598	Chlorogonium sp.	Chlorophyceae	NA	TRUE	order
1.50810305245923	Choricystis sp.	Trebouxiophyceae	NA	TRUE	class
0.722687894661025	Chromulina crassa	Chrysophyceae	NA	TRUE	order
1.24912062423986	Limnococcus limneticus	Cyanophyceae	NA	TRUE	family
0.722687894661025	Chrysamoeba sp.	Chrysophyceae	NA	TRUE	order
0.722687894661025	Chrysococcus rufescens	Chrysophyceae	NA	TRUE	family
0.722687894661025	Chrysophyceae sp.	Chrysophyceae	NA	TRUE	class
0.722687894661025	Chrysolykos planctonicus	Chrysophyceae	NA	TRUE	family
0.802993258745415	Closterium acutum	Zygnematophyceae	NA	TRUE	order
0.802993258745415	Closterium limneticum	Zygnematophyceae	NA	TRUE	order
0.802993258745415	Closterium pronum	Zygnematophyceae	NA	TRUE	order
0.802993258745415	Closterium sp.	Zygnematophyceae	NA	TRUE	family
1.30285714285714	Codosiga sp.	Choanoflagellatea	NA	TRUE	kingdom
1.24863318773777	Coelastrum astroideum	Chlorophyceae	NA	TRUE	genus
2.35493423700973	Hariotina reticulata	Chlorophyceae	NA	TRUE	family
1.30285714285714	Colacium sp.	Euglenophyceae	NA	TRUE	family
1.52384261241579	Coronastrum sp.	Trebouxiophyceae	NA	TRUE	family
0.802993258745415	Cosmarium baileyi	Zygnematophyceae	NA	TRUE	family
1.50810305245923	Lemmermannia tetrapedia	Trebouxiophyceae	NA	TRUE	class
1.47710996859024	Willea rectangularis	Trebouxiophyceae	NA	TRUE	family
1.21970665643792	Cryptaulax vulgaris	Cryptophyceae	NA	TRUE	family
1.21970665643792	Cryptomonas caudata	Cryptophyceae	NA	TRUE	genus
1.21970665643792	Cryptomonas obovata	Cryptophyceae	NA	TRUE	genus
1.21970665643792	Cryptomonas reflexa	Cryptophyceae	NA	TRUE	genus
1.21970665643792	Cryptomonas tetrapyrenoidosa	Cryptophyceae	NA	TRUE	genus
0.731754321848079	Cyanothece major	Cyanophyceae	NA	TRUE	order
1.21970665643792	Goniomonas truncata	Cryptophyceae	NA	TRUE	family
2.21233493823991	Lindavia bodanica	Mediophyceae	NA	TRUE	family
2.21233493823991	Pantocsekiella comensis	Mediophyceae	NA	TRUE	family
2.04758927214797	Cyclotella sp.	Mediophyceae	NA	TRUE	genus
2.04758927214797	Cyclotella cretica cyclopuncta	Mediophyceae	NA	TRUE	genus
2.21233493823991	Lindavia glomerata	Mediophyceae	NA	TRUE	family
2.21233493823991	Pantocsekiella ocellata	Mediophyceae	NA	TRUE	family
2.21233493823991	Discostella pseudostelligera	Mediophyceae	NA	TRUE	family
1.71351310426495	Surirella librile	Bacillariophyceae	NA	TRUE	class
1.71351310426495	Cymbella helvetica	Bacillariophyceae	NA	TRUE	class
1.71351310426495	Cymbella lanceolata	Bacillariophyceae	NA	TRUE	class
1.71351310426495	Encyonema leibleinii	Bacillariophyceae	NA	TRUE	class
1.30285714285714	Desmarella sp.	Choanoflagellatea	NA	TRUE	kingdom
1.70715444407896	Odontidium hyemale	Bacillariophyceae	NA	TRUE	family
1.52384261241579	Dictyosphaerium ehrenbergianum	Trebouxiophyceae	NA	TRUE	family
1.47710996859024	Didymocystis sp.	Trebouxiophyceae	NA	TRUE	family
0.722687894661025	Dinobryon crenulatum	Chrysophyceae	NA	TRUE	genus
0.722687894661025	Dinobryon sertularia	Chrysophyceae	NA	TRUE	genus
1.47984043751964	Chlorophyceae sp.	Chlorophyceae	NA	TRUE	class
0.686606562325595	Chroococcales sp.	Cyanophyceae	NA	TRUE	order
1.11320996822447	Zygnematophyceae sp.	Zygnematophyceae	NA	TRUE	class
1.25097411354102	Cryptophyceae sp.	Cryptophyceae	NA	TRUE	class
0.213931038643677	Dinophyceae sp.	Dinophyceae	NA	TRUE	class
1.30285714285714	Euglenozoa sp.	NA	NA	TRUE	phylum
0.932940848945656	Cyanophyceae sp.	Cyanophyceae	NA	TRUE	class
0.722687894661025	Epipyxis sp.	Chrysophyceae	NA	TRUE	family
0.866821586901918	Eudorina elegans	Chlorophyceae	NA	TRUE	family
1.71351310426495	Eunotia sp.	Bacillariophyceae	NA	TRUE	class
1.83599045943983	Coenochloris fottii	Chlorophyceae	NA	TRUE	order
1.47710996859024	Fotterella tetrachlorelloides	Trebouxiophyceae	NA	TRUE	family
1.80820704077049	Belonastrum berolinense	NA	NA	TRUE	phylum
1.76326749443439	Fragilaria sp.	Bacillariophyceae	NA	TRUE	genus
1.5	Synedra cyclopum	Bacillariophyceae	NA	TRUE	genus
1.84939091996931	Ulnaria danica	Bacillariophyceae	NA	TRUE	genus
1.76326749443439	Fragilaria tenera	Bacillariophyceae	NA	TRUE	genus
0.213931038643677	Tyrannodinium edax	Dinophyceae	NA	TRUE	class
0.207909026259084	Glenodinium sp.	Dinophyceae	NA	TRUE	order
1.83599045943983	Golenkinia sp.	Chlorophyceae	NA	TRUE	order
1.71351310426495	Gomphonema sp.	Bacillariophyceae	NA	TRUE	class
0.547551306871878	Goniochloris sp.	Eustigmatophyceae	NA	TRUE	phylum
1.09420110511598	Gonium pectorale	Chlorophyceae	NA	TRUE	order
0.213931038643677	Gymnodinium cnecoides	Dinophyceae	NA	TRUE	class
0.213931038643677	Gymnodinium uberrimum	Dinophyceae	NA	TRUE	class
1.71351310426495	Gyrosigma sp.	Bacillariophyceae	NA	TRUE	class
1.092211234997	Katablepharis ovalis	Katablepharidophyceae	NA	TRUE	kingdom
0.722687894661025	Kephyrion ovum	Chrysophyceae	NA	TRUE	family
1.88571428571429	Kirchneriella sp.	Chlorophyceae	NA	TRUE	family
1.50810305245923	Koliella longiseta	Trebouxiophyceae	NA	TRUE	class
1.83599045943983	Korshikoviella sp.	Chlorophyceae	NA	TRUE	order
1.47710996859024	Lagerheimia ciliata	Trebouxiophyceae	NA	TRUE	family
1.47710996859024	Lagerheimia genevensis	Trebouxiophyceae	NA	TRUE	family
1.47710996859024	Lagerheimia sp.	Trebouxiophyceae	NA	TRUE	family
1.28572217355552	Leptolyngbya tenuis	Cyanophyceae	NA	TRUE	order
0.33751610133533	Mallomonas akrokomos	Synurophyceae	NA	TRUE	genus
0.33751610133533	Mallomonas sp.	Synurophyceae	NA	TRUE	genus
1.24912062423986	Merismopedia convoluta	Cyanophyceae	NA	TRUE	family
1.24912062423986	Merismopedia glauca	Cyanophyceae	NA	TRUE	family
1.52384261241579	Micractinium pusillum	Trebouxiophyceae	NA	TRUE	family
0.686606562325595	Microcystis wesenbergii	Cyanophyceae	NA	TRUE	genus
1.88571428571429	Ankistrodesmus arcuatus	Chlorophyceae	NA	TRUE	genus
1.88571428571429	Monoraphidium circinale	Chlorophyceae	NA	TRUE	family
1.88571428571429	Monoraphidium komarkovae	Chlorophyceae	NA	TRUE	family
1.50810305245923	Choricystis skujae	Trebouxiophyceae	NA	TRUE	class
1.30285714285714	Monosiga ovata	Choanoflagellatea	NA	TRUE	kingdom
1.30285714285714	Monosiga varians	Choanoflagellatea	NA	TRUE	kingdom
2.13947620681837	Mougeotia viridis	Zygnematophyceae	NA	TRUE	genus
1.71351310426495	Navicula sp.	Bacillariophyceae	NA	TRUE	class
1.71351310426495	Navicula radiosa	Bacillariophyceae	NA	TRUE	class
1.71351310426495	Navicula reinhardtii	Bacillariophyceae	NA	TRUE	class
1.47710996859024	Nephrocytium sp.	Trebouxiophyceae	NA	TRUE	family
1.48545026710397	Nephroselmis sp.	Nephroselmidophyceae	NA	TRUE	phylum
1.99632593147097	Nitzschia dissipata	Bacillariophyceae	NA	TRUE	genus
1.99632593147097	Nitzschia intermedia	Bacillariophyceae	NA	TRUE	genus
1.99632593147097	Nitzschia sigmoidea	Bacillariophyceae	NA	TRUE	genus
0.722687894661025	Ochromonas globosa	Chrysophyceae	NA	TRUE	order
0.722687894661025	Ochromonas ornata	Chrysophyceae	NA	TRUE	order
1.47710996859024	Oocystis marssonii	Trebouxiophyceae	NA	TRUE	genus
0.61240991108636	Ophiocytium sp.	Xanthophyceae	NA	TRUE	class
0.731754321848079	Oxynema acuminatum	Cyanophyceae	NA	TRUE	family
0.731754321848079	Oscillatoria limosa	Cyanophyceae	NA	TRUE	order
1.50810305245923	Paradoxia multiseta	Trebouxiophyceae	NA	TRUE	class
1.48545026710397	Paramastix conifera Skuja	NA	NA	TRUE	phylum
1.71351310426495	Bacillariophyceae sp.	Bacillariophyceae	NA	TRUE	class
0.213931038643677	Apocalathium aciculiferum	Dinophyceae	NA	TRUE	class
0.213931038643677	Chimonodinium lomnickii	Dinophyceae	NA	TRUE	class
0.207909026259084	Parvodinium pusillum	Dinophyceae	NA	TRUE	family
0.207909026259084	Parvodinium umbonatum	Dinophyceae	NA	TRUE	family
0.438397816823948	Phacomonas sp.	Synurophyceae	NA	TRUE	class
1.09420110511598	Phacotus lendneri	Chlorophyceae	NA	TRUE	order
1.48545026710397	Binuclearia lauterbornii	Ulvophyceae	NA	TRUE	phylum
1.83599045943983	Planktosphaeria gelatinosa	Chlorophyceae	NA	TRUE	order
2.24407091381979	Polytoma sp.	Chlorophyceae	NA	TRUE	family
0.722687894661025	Pseudokephyrion entzii	Chrysophyceae	NA	TRUE	family
0.547551306871878	Pseudopedinella erkensis	Dictyochophyceae	NA	TRUE	phylum
0.682242875774244	Pseudosphaerocystis lacustris	Chlorophyceae	NA	TRUE	family
1.09420110511598	Pteromonas sp.	Chlorophyceae	NA	TRUE	order
1.48545026710397	Pyramimonas sp.	Pyramimonadophyceae	NA	TRUE	phylum
1.80820704077049	Urosolenia longiseta	Coscinodiscophyceae	NA	TRUE	phylum
1.25097411354102	Plagioselmis lacustris	Cryptophyceae	NA	TRUE	class
1.30285714285714	Salpingoeca sp.	Choanoflagellatea	NA	TRUE	kingdom
3.30646322871931	Tetradesmus lagerheimii	Chlorophyceae	NA	TRUE	genus
2.4	Scenedesmus ecornis	Chlorophyceae	NA	TRUE	genus
2.4	Scenedesmus ellipticus	Chlorophyceae	NA	TRUE	genus
2.4	Scenedesmus obtusus	Chlorophyceae	NA	TRUE	genus
1.83599045943983	Schroederia setigera	Chlorophyceae	NA	TRUE	order
1.30285714285714	Sphaeroeca sp.	Choanoflagellatea	NA	TRUE	kingdom
0.739632790200887	Spiniferomonas cornuta	Synurophyceae	NA	TRUE	family
0.802993258745415	Spondylosium sp.	Zygnematophyceae	NA	TRUE	family
0.438397816823948	Spumella sp.	Synurophyceae	NA	TRUE	class
0.802993258745415	Staurastrum gracile	Zygnematophyceae	NA	TRUE	genus
0.802993258745415	Staurastrum sp.	Zygnematophyceae	NA	TRUE	genus
0.802993258745415	Staurastrum tetracerum	Zygnematophyceae	NA	TRUE	genus
1.30285714285714	Stelexomonas dichotoma	Choanoflagellatea	NA	TRUE	kingdom
2.38771033780024	Stephanodiscus alpinus	Mediophyceae	NA	TRUE	genus
2.38771033780024	Stephanodiscus minutulus	Mediophyceae	NA	TRUE	genus
1.50810305245923	Stichococcus bacillaris	Trebouxiophyceae	NA	TRUE	class
0.61240991108636	Stipitococcus sp.	Xanthophyceae	NA	TRUE	class
0.722687894661025	Stylochrysalis libera	Chrysophyceae	NA	TRUE	family
0.686606562325595	Cyanobacterium cedrorum	Cyanophyceae	NA	TRUE	order
1.24912062423986	Synechocystis aquatilis	Cyanophyceae	NA	TRUE	genus
1.24912062423986	Synechocystis sp.	Cyanophyceae	NA	TRUE	genus
0.739632790200887	Synura uvella	Synurophyceae	NA	TRUE	genus
1.47710996859024	Tetrachlorella alternans	Trebouxiophyceae	NA	TRUE	family
0.514900283603203	Tetraedron caudatum	Chlorophyceae	NA	TRUE	genus
1.48545026710397	Tetraselmis cordiformis	Chlorodendrophyceae	NA	TRUE	phylum
2.35493423700973	Tetrastrum sp.	Chlorophyceae	NA	TRUE	family
1.30285714285714	Trachelomonas hispida	Euglenophyceae	NA	TRUE	family
1.30285714285714	Trachelomonas sp.	Euglenophyceae	NA	TRUE	family
1.30285714285714	Trachelomonas volvocina	Euglenophyceae	NA	TRUE	family
1.83599045943983	Treubaria triappendiculata	Chlorophyceae	NA	TRUE	order
0.722687894661025	Uroglenopsis americana	Chrysophyceae	NA	TRUE	order
0.722687894661025	Uroglena sp.	Chrysophyceae	NA	TRUE	order
0.866821586901918	Volvocaceae sp.	Chlorophyceae	NA	TRUE	family
0.866821586901918	Volvox sp.	Chlorophyceae	NA	TRUE	genus
1.28572217355552	Woronichinia naegeliana	Cyanophyceae	NA	TRUE	order
