# Supplementary material for: Emergence of a Resource Acquisition Trade‐off at the Community Scale during Environmental Change
Source: Ecol Lett. 2025 Apr 1;28(4):e70097. doi: 10.1111/ele.70097 (PMC11959684; doi:10.1111/ele.70097)
Supplement: Supplementary file 5 — Table S4. Taxonomy of phytoplankton taxa observed in Lake Constance used for trait imputation. [file ELE-28-0-s004.txt]

taxon	species	genus	family	order	class	phylum	kingdom	empire
Achnanthidium catenatum	Achnanthidium catenatum	Achnanthidium	Achnanthidiaceae	Achnanthales	Bacillariophyceae	Bacillariophyta	Chromista	Eukaryota
Achnanthidium minutissimum	Achnanthidium minutissimum	Achnanthidium	Achnanthidiaceae	Achnanthales	Bacillariophyceae	Bacillariophyta	Chromista	Eukaryota
Amphora sp.	NA	Amphora	Catenulaceae	Thalassiophysales	Bacillariophyceae	Bacillariophyta	Chromista	Eukaryota
Asterionella formosa	Asterionella formosa	Asterionella	Tabellariaceae	Tabellariales	Bacillariophyceae	Bacillariophyta	Chromista	Eukaryota
Bacillariophyceae sp.	NA	NA	NA	NA	Bacillariophyceae	Bacillariophyta	Chromista	Eukaryota
Cocconeis sp.	NA	Cocconeis	Cocconeidaceae	Cocconeidales	Bacillariophyceae	Bacillariophyta	Chromista	Eukaryota
Cymbella helvetica	Cymbella helvetica	Cymbella	Cymbellaceae	Cymbellales	Bacillariophyceae	Bacillariophyta	Chromista	Eukaryota
Cymbella lanceolata	Cymbella lanceolata	Cymbella	Cymbellaceae	Cymbellales	Bacillariophyceae	Bacillariophyta	Chromista	Eukaryota
Cymbella tumida	Cymbella tumida	Cymbella	Cymbellaceae	Cymbellales	Bacillariophyceae	Bacillariophyta	Chromista	Eukaryota
Cymbella turgidula	Cymbella turgidula	Cymbella	Cymbellaceae	Cymbellales	Bacillariophyceae	Bacillariophyta	Chromista	Eukaryota
Diatoma sp.	NA	Diatoma	Tabellariaceae	Tabellariales	Bacillariophyceae	Bacillariophyta	Chromista	Eukaryota
Encyonema leibleinii	Encyonema leibleinii	Encyonema	Gomphonemataceae	Cymbellales	Bacillariophyceae	Bacillariophyta	Chromista	Eukaryota
Eunotia sp.	NA	Eunotia	Eunotiaceae	Eunotiales	Bacillariophyceae	Bacillariophyta	Chromista	Eukaryota
Fragilaria crotonensis	Fragilaria crotonensis	Fragilaria	Fragilariaceae	Fragilariales	Bacillariophyceae	Bacillariophyta	Chromista	Eukaryota
Fragilaria famelica	Fragilaria famelica	Fragilaria	Fragilariaceae	Fragilariales	Bacillariophyceae	Bacillariophyta	Chromista	Eukaryota
Fragilaria radians	Fragilaria radians	Fragilaria	Fragilariaceae	Fragilariales	Bacillariophyceae	Bacillariophyta	Chromista	Eukaryota
Fragilaria rhabdosoma	Fragilaria rhabdosoma	Fragilaria	Fragilariaceae	Fragilariales	Bacillariophyceae	Bacillariophyta	Chromista	Eukaryota
Fragilaria rumpens	Fragilaria rumpens	Fragilaria	Fragilariaceae	Fragilariales	Bacillariophyceae	Bacillariophyta	Chromista	Eukaryota
Fragilaria sp.	NA	Fragilaria	Fragilariaceae	Fragilariales	Bacillariophyceae	Bacillariophyta	Chromista	Eukaryota
Fragilaria tenera	Fragilaria tenera	Fragilaria	Fragilariaceae	Fragilariales	Bacillariophyceae	Bacillariophyta	Chromista	Eukaryota
Fragilaria vaucheriae	Fragilaria vaucheriae	Fragilaria	Fragilariaceae	Fragilariales	Bacillariophyceae	Bacillariophyta	Chromista	Eukaryota
Fragilariforma mesolepta	Fragilariforma mesolepta	Fragilariforma	Fragilariaceae	Fragilariales	Bacillariophyceae	Bacillariophyta	Chromista	Eukaryota
Gomphoneis quadripunctata	Gomphoneis quadripunctata	Gomphoneis	Gomphonemataceae	Cymbellales	Bacillariophyceae	Bacillariophyta	Chromista	Eukaryota
Gomphonema sp.	NA	Gomphonema	Gomphonemataceae	Cymbellales	Bacillariophyceae	Bacillariophyta	Chromista	Eukaryota
Gomphonema truncatum	Gomphonema truncatum	Gomphonema	Gomphonemataceae	Cymbellales	Bacillariophyceae	Bacillariophyta	Chromista	Eukaryota
Gyrosigma sp.	NA	Gyrosigma	Naviculaceae	Naviculales	Bacillariophyceae	Bacillariophyta	Chromista	Eukaryota
Navicula radiosa	Navicula radiosa	Navicula	Naviculaceae	Naviculales	Bacillariophyceae	Bacillariophyta	Chromista	Eukaryota
Navicula reinhardtii	Navicula reinhardtii	Navicula	Naviculaceae	Naviculales	Bacillariophyceae	Bacillariophyta	Chromista	Eukaryota
Navicula sp.	NA	Navicula	Naviculaceae	Naviculales	Bacillariophyceae	Bacillariophyta	Chromista	Eukaryota
Nitzschia acicularis	Nitzschia acicularis	Nitzschia	Bacillariaceae	Bacillariales	Bacillariophyceae	Bacillariophyta	Chromista	Eukaryota
Nitzschia dissipata	Nitzschia dissipata	Nitzschia	Bacillariaceae	Bacillariales	Bacillariophyceae	Bacillariophyta	Chromista	Eukaryota
Nitzschia holsatica	Nitzschia holsatica	Nitzschia	Bacillariaceae	Bacillariales	Bacillariophyceae	Bacillariophyta	Chromista	Eukaryota
Nitzschia intermedia	Nitzschia intermedia	Nitzschia	Bacillariaceae	Bacillariales	Bacillariophyceae	Bacillariophyta	Chromista	Eukaryota
Nitzschia linearis	Nitzschia linearis	Nitzschia	Bacillariaceae	Bacillariales	Bacillariophyceae	Bacillariophyta	Chromista	Eukaryota
Nitzschia palea	Nitzschia palea	Nitzschia	Bacillariaceae	Bacillariales	Bacillariophyceae	Bacillariophyta	Chromista	Eukaryota
Nitzschia sigmoidea	Nitzschia sigmoidea	Nitzschia	Bacillariaceae	Bacillariales	Bacillariophyceae	Bacillariophyta	Chromista	Eukaryota
Nitzschia sp.	NA	Nitzschia	Bacillariaceae	Bacillariales	Bacillariophyceae	Bacillariophyta	Chromista	Eukaryota
Nitzschia tubicola	Nitzschia tubicola	Nitzschia	Bacillariaceae	Bacillariales	Bacillariophyceae	Bacillariophyta	Chromista	Eukaryota
Odontidium hyemale	Odontidium hyemale	Odontidium	Fragilariaceae	Fragilariales	Bacillariophyceae	Bacillariophyta	Chromista	Eukaryota
Surirella librile	Surirella librile	Surirella	Surirellaceae	Surirellales	Bacillariophyceae	Bacillariophyta	Chromista	Eukaryota
Synedra cyclopum	Synedra cyclopum	Synedra	Fragilariaceae	Fragilariales	Bacillariophyceae	Bacillariophyta	Chromista	Eukaryota
Synedra filiformis	Synedra filiformis	Synedra	Fragilariaceae	Fragilariales	Bacillariophyceae	Bacillariophyta	Chromista	Eukaryota
Tabellaria fenestrata	Tabellaria fenestrata	Tabellaria	Tabellariaceae	Tabellariales	Bacillariophyceae	Bacillariophyta	Chromista	Eukaryota
Tabellaria flocculosa	Tabellaria flocculosa	Tabellaria	Tabellariaceae	Tabellariales	Bacillariophyceae	Bacillariophyta	Chromista	Eukaryota
Ulnaria acus	Ulnaria acus	Ulnaria	Ulnariaceae	Licmophorales	Bacillariophyceae	Bacillariophyta	Chromista	Eukaryota
Ulnaria danica	Ulnaria danica	Ulnaria	Ulnariaceae	Licmophorales	Bacillariophyceae	Bacillariophyta	Chromista	Eukaryota
Ulnaria ulna	Ulnaria ulna	Ulnaria	Ulnariaceae	Licmophorales	Bacillariophyceae	Bacillariophyta	Chromista	Eukaryota
Bicosoeca sp.	NA	Bicosoeca	Bicosoecaceae	Bicoecida	Bikosea	Bigyra	Chromista	Eukaryota
Tetraselmis cordiformis	Tetraselmis cordiformis	Tetraselmis	Chlorodendraceae	Chlorodendrales	Chlorodendrophyceae	Chlorophyta	Plantae	Eukaryota
Ankistrodesmus arcuatus	Ankistrodesmus arcuatus	Ankistrodesmus	Selenastraceae	Sphaeropleales	Chlorophyceae	Chlorophyta	Plantae	Eukaryota
Ankistrodesmus falcatus	Ankistrodesmus falcatus	Ankistrodesmus	Selenastraceae	Sphaeropleales	Chlorophyceae	Chlorophyta	Plantae	Eukaryota
Ankistrodesmus sp.	NA	Ankistrodesmus	Selenastraceae	Sphaeropleales	Chlorophyceae	Chlorophyta	Plantae	Eukaryota
Ankyra ancora	Ankyra ancora	Ankyra	Characiaceae	Sphaeropleales	Chlorophyceae	Chlorophyta	Plantae	Eukaryota
Asterococcus sp.	NA	Asterococcus	Palmellopsidaceae	Chlamydomonadales	Chlorophyceae	Chlorophyta	Plantae	Eukaryota
Aulacomonas hyalina	Aulacomonas hyalina	Aulacomonas	Asteromonadaceae	Chlamydomonadales	Chlorophyceae	Chlorophyta	Plantae	Eukaryota
Characium sp.	NA	Characium	Characiaceae	Sphaeropleales	Chlorophyceae	Chlorophyta	Plantae	Eukaryota
Chlamydocapsa planctonica	Chlamydocapsa planctonica	Chlamydocapsa	Palmellopsidaceae	Chlamydomonadales	Chlorophyceae	Chlorophyta	Plantae	Eukaryota
Chlamydomonas globosa	Chlamydomonas globosa	Chlamydomonas	Chlamydomonadaceae	Chlamydomonadales	Chlorophyceae	Chlorophyta	Plantae	Eukaryota
Chlamydomonas gloeophila	Chlamydomonas gloeophila	Chlamydomonas	Chlamydomonadaceae	Chlamydomonadales	Chlorophyceae	Chlorophyta	Plantae	Eukaryota
Chlamydomonas kleinii	Chlamydomonas kleinii	Chlamydomonas	Chlamydomonadaceae	Chlamydomonadales	Chlorophyceae	Chlorophyta	Plantae	Eukaryota
Chlamydomonas lapponica	Chlamydomonas lapponica	Chlamydomonas	Chlamydomonadaceae	Chlamydomonadales	Chlorophyceae	Chlorophyta	Plantae	Eukaryota
Chlamydomonas moewusii	Chlamydomonas moewusii	Chlamydomonas	Chlamydomonadaceae	Chlamydomonadales	Chlorophyceae	Chlorophyta	Plantae	Eukaryota
Chlamydomonas reinhardtii	Chlamydomonas reinhardtii	Chlamydomonas	Chlamydomonadaceae	Chlamydomonadales	Chlorophyceae	Chlorophyta	Plantae	Eukaryota
Chlamydomonas sp.	NA	Chlamydomonas	Chlamydomonadaceae	Chlamydomonadales	Chlorophyceae	Chlorophyta	Plantae	Eukaryota
Chlamydomonas tremulans	Chlamydomonas tremulans	Chlamydomonas	Chlamydomonadaceae	Chlamydomonadales	Chlorophyceae	Chlorophyta	Plantae	Eukaryota
Chlorococcum sp.	NA	Chlorococcum	Chlorococcaceae	Chlamydomonadales	Chlorophyceae	Chlorophyta	Plantae	Eukaryota
Chlorogonium sp.	NA	Chlorogonium	Haematococcaceae	Chlamydomonadales	Chlorophyceae	Chlorophyta	Plantae	Eukaryota
Chlorophyceae sp.	NA	NA	NA	NA	Chlorophyceae	Chlorophyta	Plantae	Eukaryota
Coelastrum astroideum	Coelastrum astroideum	Coelastrum	Scenedesmaceae	Sphaeropleales	Chlorophyceae	Chlorophyta	Plantae	Eukaryota
Coelastrum cambricum	Coelastrum cambricum	Coelastrum	Scenedesmaceae	Sphaeropleales	Chlorophyceae	Chlorophyta	Plantae	Eukaryota
Coelastrum microporum	Coelastrum microporum	Coelastrum	Scenedesmaceae	Sphaeropleales	Chlorophyceae	Chlorophyta	Plantae	Eukaryota
Coelastrum sp.	NA	Coelastrum	Scenedesmaceae	Sphaeropleales	Chlorophyceae	Chlorophyta	Plantae	Eukaryota
Coenochloris fottii	Coenochloris fottii	Coenochloris	Radiococcaceae	Sphaeropleales	Chlorophyceae	Chlorophyta	Plantae	Eukaryota
Desmodesmus communis	Desmodesmus communis	Desmodesmus	Scenedesmaceae	Sphaeropleales	Chlorophyceae	Chlorophyta	Plantae	Eukaryota
Eudorina elegans	Eudorina elegans	Eudorina	Volvocaceae	Chlamydomonadales	Chlorophyceae	Chlorophyta	Plantae	Eukaryota
Golenkinia sp.	NA	Golenkinia	Neochloridaceae	Sphaeropleales	Chlorophyceae	Chlorophyta	Plantae	Eukaryota
Gonium pectorale	Gonium pectorale	Gonium	Goniaceae	Chlamydomonadales	Chlorophyceae	Chlorophyta	Plantae	Eukaryota
Haematococcus lacustris	Haematococcus lacustris	Haematococcus	Haematococcaceae	Chlamydomonadales	Chlorophyceae	Chlorophyta	Plantae	Eukaryota
Hariotina reticulata	Hariotina reticulata	Hariotina	Scenedesmaceae	Sphaeropleales	Chlorophyceae	Chlorophyta	Plantae	Eukaryota
Kirchneriella sp.	NA	Kirchneriella	Selenastraceae	Sphaeropleales	Chlorophyceae	Chlorophyta	Plantae	Eukaryota
Korshikoviella sp.	NA	Korshikoviella	Characiaceae	Sphaeropleales	Chlorophyceae	Chlorophyta	Plantae	Eukaryota
Lanceola sp.	NA	Lanceola	Characiaceae	Sphaeropleales	Chlorophyceae	Chlorophyta	Plantae	Eukaryota
Monoraphidium circinale	Monoraphidium circinale	Monoraphidium	Selenastraceae	Sphaeropleales	Chlorophyceae	Chlorophyta	Plantae	Eukaryota
Monoraphidium contortum	Monoraphidium contortum	Monoraphidium	Selenastraceae	Sphaeropleales	Chlorophyceae	Chlorophyta	Plantae	Eukaryota
Monoraphidium griffithii	Monoraphidium griffithii	Monoraphidium	Selenastraceae	Sphaeropleales	Chlorophyceae	Chlorophyta	Plantae	Eukaryota
Monoraphidium komarkovae	Monoraphidium komarkovae	Monoraphidium	Selenastraceae	Sphaeropleales	Chlorophyceae	Chlorophyta	Plantae	Eukaryota
Monoraphidium minutum	Monoraphidium minutum	Monoraphidium	Selenastraceae	Sphaeropleales	Chlorophyceae	Chlorophyta	Plantae	Eukaryota
Monoraphidium sp.	NA	Monoraphidium	Selenastraceae	Sphaeropleales	Chlorophyceae	Chlorophyta	Plantae	Eukaryota
Neodesmus pupukensis	Neodesmus pupukensis	Neodesmus	Scenedesmaceae	Sphaeropleales	Chlorophyceae	Chlorophyta	Plantae	Eukaryota
Pandorina morum	Pandorina morum	Pandorina	Volvocaceae	Chlamydomonadales	Chlorophyceae	Chlorophyta	Plantae	Eukaryota
Pediastrum sp.	NA	Pediastrum	Hydrodictyaceae	Sphaeropleales	Chlorophyceae	Chlorophyta	Plantae	Eukaryota
Phacotus lendneri	Phacotus lendneri	Phacotus	Phacotaceae	Chlamydomonadales	Chlorophyceae	Chlorophyta	Plantae	Eukaryota
Planktosphaeria gelatinosa	Planktosphaeria gelatinosa	Planktosphaeria	Schizochlamydaceae	Sphaeropleales	Chlorophyceae	Chlorophyta	Plantae	Eukaryota
Polytoma sp.	NA	Polytoma	Chlamydomonadaceae	Chlamydomonadales	Chlorophyceae	Chlorophyta	Plantae	Eukaryota
Pseudopediastrum boryanum	Pseudopediastrum boryanum	Pseudopediastrum	Hydrodictyaceae	Sphaeropleales	Chlorophyceae	Chlorophyta	Plantae	Eukaryota
Pseudosphaerocystis lacustris	Pseudosphaerocystis lacustris	Pseudosphaerocystis	Palmellopsidaceae	Chlamydomonadales	Chlorophyceae	Chlorophyta	Plantae	Eukaryota
Pteromonas sp.	NA	Pteromonas	Phacotaceae	Chlamydomonadales	Chlorophyceae	Chlorophyta	Plantae	Eukaryota
Scenedesmus acutus	Scenedesmus acutus	Scenedesmus	Scenedesmaceae	Sphaeropleales	Chlorophyceae	Chlorophyta	Plantae	Eukaryota
Scenedesmus ecornis	Scenedesmus ecornis	Scenedesmus	Scenedesmaceae	Sphaeropleales	Chlorophyceae	Chlorophyta	Plantae	Eukaryota
Scenedesmus ellipticus	Scenedesmus ellipticus	Scenedesmus	Scenedesmaceae	Sphaeropleales	Chlorophyceae	Chlorophyta	Plantae	Eukaryota
Scenedesmus obtusus	Scenedesmus obtusus	Scenedesmus	Scenedesmaceae	Sphaeropleales	Chlorophyceae	Chlorophyta	Plantae	Eukaryota
Scenedesmus sp.	NA	Scenedesmus	Scenedesmaceae	Sphaeropleales	Chlorophyceae	Chlorophyta	Plantae	Eukaryota
Schroederia setigera	Schroederia setigera	Schroederia	Schroederiaceae	Sphaeropleales	Chlorophyceae	Chlorophyta	Plantae	Eukaryota
Sphaerocystis schroeteri	Sphaerocystis schroeteri	Sphaerocystis	Sphaerocystidaceae	Chlamydomonadales	Chlorophyceae	Chlorophyta	Plantae	Eukaryota
Tetradesmus lagerheimii	Tetradesmus lagerheimii	Tetradesmus	Scenedesmaceae	Sphaeropleales	Chlorophyceae	Chlorophyta	Plantae	Eukaryota
Tetradesmus obliquus	Tetradesmus obliquus	Tetradesmus	Scenedesmaceae	Sphaeropleales	Chlorophyceae	Chlorophyta	Plantae	Eukaryota
Tetraedron caudatum	Tetraedron caudatum	Tetraedron	Hydrodictyaceae	Sphaeropleales	Chlorophyceae	Chlorophyta	Plantae	Eukaryota
Tetraedron minimum	Tetraedron minimum	Tetraedron	Hydrodictyaceae	Sphaeropleales	Chlorophyceae	Chlorophyta	Plantae	Eukaryota
Tetraedron sp.	NA	Tetraedron	Hydrodictyaceae	Sphaeropleales	Chlorophyceae	Chlorophyta	Plantae	Eukaryota
Tetrastrum sp.	NA	Tetrastrum	Scenedesmaceae	Sphaeropleales	Chlorophyceae	Chlorophyta	Plantae	Eukaryota
Treubaria triappendiculata	Treubaria triappendiculata	Treubaria	Treubariaceae	Sphaeropleales	Chlorophyceae	Chlorophyta	Plantae	Eukaryota
Volvocaceae sp.	NA	NA	Volvocaceae	Chlamydomonadales	Chlorophyceae	Chlorophyta	Plantae	Eukaryota
Volvox aureus	Volvox aureus	Volvox	Volvocaceae	Chlamydomonadales	Chlorophyceae	Chlorophyta	Plantae	Eukaryota
Volvox globator	Volvox globator	Volvox	Volvocaceae	Chlamydomonadales	Chlorophyceae	Chlorophyta	Plantae	Eukaryota
Volvox sp.	NA	Volvox	Volvocaceae	Chlamydomonadales	Chlorophyceae	Chlorophyta	Plantae	Eukaryota
Codosiga sp.	NA	Codosiga	Codonosigidae	Craspedida	Choanoflagellatea	Choanozoa	Protozoa	Eukaryota
Desmarella sp.	NA	Desmarella	Codonosigidae	Craspedida	Choanoflagellatea	Choanozoa	Protozoa	Eukaryota
Monosiga ovata	Monosiga ovata	Monosiga	Codonosigidae	Craspedida	Choanoflagellatea	Choanozoa	Protozoa	Eukaryota
Monosiga varians	Monosiga varians	Monosiga	Codonosigidae	Craspedida	Choanoflagellatea	Choanozoa	Protozoa	Eukaryota
Salpingoeca sp.	NA	Salpingoeca	Salpingoecidae	Craspedida	Choanoflagellatea	Choanozoa	Protozoa	Eukaryota
Sphaeroeca sp.	NA	Sphaeroeca	Codonosigidae	Craspedida	Choanoflagellatea	Choanozoa	Protozoa	Eukaryota
Stelexomonas dichotoma	Stelexomonas dichotoma	Stelexomonas	Salpingoecidae	Craspedida	Choanoflagellatea	Choanozoa	Protozoa	Eukaryota
Bitrichia chodatii	Bitrichia chodatii	Bitrichia	Stylococcaceae	Hibberdiales	Chrysophyceae	Ochrophyta	Chromista	Eukaryota
Chromulina crassa	Chromulina crassa	Chromulina	Chromulinaceae	Chromulinales	Chrysophyceae	Ochrophyta	Chromista	Eukaryota
Chromulina sp.	NA	Chromulina	Chromulinaceae	Chromulinales	Chrysophyceae	Ochrophyta	Chromista	Eukaryota
Chrysamoeba sp.	NA	Chrysamoeba	Chrysamoebaceae	Chromulinales	Chrysophyceae	Ochrophyta	Chromista	Eukaryota
Chrysococcus rufescens	Chrysococcus rufescens	Chrysococcus	Dinobryaceae	Chromulinales	Chrysophyceae	Ochrophyta	Chromista	Eukaryota
Chrysolykos planctonicus	Chrysolykos planctonicus	Chrysolykos	Dinobryaceae	Chromulinales	Chrysophyceae	Ochrophyta	Chromista	Eukaryota
Chrysophyceae sp.	NA	NA	NA	NA	Chrysophyceae	Ochrophyta	Chromista	Eukaryota
Dinobryon bavaricum	Dinobryon bavaricum	Dinobryon	Dinobryaceae	Chromulinales	Chrysophyceae	Ochrophyta	Chromista	Eukaryota
Dinobryon crenulatum	Dinobryon crenulatum	Dinobryon	Dinobryaceae	Chromulinales	Chrysophyceae	Ochrophyta	Chromista	Eukaryota
Dinobryon cylindricum	Dinobryon cylindricum	Dinobryon	Dinobryaceae	Chromulinales	Chrysophyceae	Ochrophyta	Chromista	Eukaryota
Dinobryon divergens	Dinobryon divergens	Dinobryon	Dinobryaceae	Chromulinales	Chrysophyceae	Ochrophyta	Chromista	Eukaryota
Dinobryon sertularia	Dinobryon sertularia	Dinobryon	Dinobryaceae	Chromulinales	Chrysophyceae	Ochrophyta	Chromista	Eukaryota
Dinobryon sociale	Dinobryon sociale	Dinobryon	Dinobryaceae	Chromulinales	Chrysophyceae	Ochrophyta	Chromista	Eukaryota
Dinobryon sp.	NA	Dinobryon	Dinobryaceae	Chromulinales	Chrysophyceae	Ochrophyta	Chromista	Eukaryota
Epipyxis sp.	NA	Epipyxis	Dinobryaceae	Chromulinales	Chrysophyceae	Ochrophyta	Chromista	Eukaryota
Kephyrion ovum	Kephyrion ovum	Kephyrion	Dinobryaceae	Chromulinales	Chrysophyceae	Ochrophyta	Chromista	Eukaryota
Mallomonas sp.	NA	Mallomonas	Mallomonadaceae	Synurales	Chrysophyceae	Ochrophyta	Chromista	Eukaryota
Ochromonas globosa	Ochromonas globosa	Ochromonas	Chromulinaceae	Chromulinales	Chrysophyceae	Ochrophyta	Chromista	Eukaryota
Ochromonas ornata	Ochromonas ornata	Ochromonas	Chromulinaceae	Chromulinales	Chrysophyceae	Ochrophyta	Chromista	Eukaryota
Ochromonas sp.	NA	Ochromonas	Ochromonadaceae	Ochromonadales	Chrysophyceae	Ochrophyta	Chromista	Eukaryota
Pseudokephyrion entzii	Pseudokephyrion entzii	Pseudokephyrion	Dinobryaceae	Chromulinales	Chrysophyceae	Ochrophyta	Chromista	Eukaryota
Stylochrysalis libera	Stylochrysalis libera	Stylochrysalis	Dinobryaceae	Chromulinales	Chrysophyceae	Ochrophyta	Chromista	Eukaryota
Uroglena sp.	NA	Uroglena	Ochromonadaceae	Ochromonadales	Chrysophyceae	Ochrophyta	Chromista	Eukaryota
Uroglenopsis americana	Uroglenopsis americana	Uroglenopsis	Chromulinaceae	Chromulinales	Chrysophyceae	Ochrophyta	Chromista	Eukaryota
Chrysochromulina parva	Chrysochromulina parva	Chrysochromulina	Chrysochromulinaceae	Prymnesiales	Coccolithophyceae	Haptophyta	Chromista	Eukaryota
Aulacoseira granulata	Aulacoseira granulata	Aulacoseira	Aulacoseiraceae	Aulacoseirales	Coscinodiscophyceae	Bacillariophyta	Chromista	Eukaryota
Aulacoseira italica	Aulacoseira italica	Aulacoseira	Aulacoseiraceae	Aulacoseirales	Coscinodiscophyceae	Bacillariophyta	Chromista	Eukaryota
Melosira varians	Melosira varians	Melosira	Melosiraceae	Melosirales	Coscinodiscophyceae	Bacillariophyta	Chromista	Eukaryota
Urosolenia longiseta	Urosolenia longiseta	Urosolenia	Rhizosoleniaceae	Rhizosoleniales	Coscinodiscophyceae	Bacillariophyta	Chromista	Eukaryota
Chilomonas cryptomonadoides	Chilomonas cryptomonadoides	Chilomonas	Cryptomonadaceae	Cryptomonadales	Cryptophyceae	Cryptophyta	Chromista	Eukaryota
Chroomonas minuta	Chroomonas minuta	Chroomonas	Hemiselmidaceae	Cryptomonadales	Cryptophyceae	Cryptophyta	Chromista	Eukaryota
Chroomonas sp.	NA	Chroomonas	Hemiselmidaceae	Cryptomonadales	Cryptophyceae	Cryptophyta	Chromista	Eukaryota
Cryptaulax vulgaris	Cryptaulax vulgaris	Cryptaulax	Cryptomonadaceae	Cryptomonadales	Cryptophyceae	Cryptophyta	Chromista	Eukaryota
Cryptomonas caudata	Cryptomonas caudata	Cryptomonas	Cryptomonadaceae	Cryptomonadales	Cryptophyceae	Cryptophyta	Chromista	Eukaryota
Cryptomonas curvata	Cryptomonas curvata	Cryptomonas	Cryptomonadaceae	Cryptomonadales	Cryptophyceae	Cryptophyta	Chromista	Eukaryota
Cryptomonas erosa	Cryptomonas erosa	Cryptomonas	Cryptomonadaceae	Cryptomonadales	Cryptophyceae	Cryptophyta	Chromista	Eukaryota
Cryptomonas marssonii	Cryptomonas marssonii	Cryptomonas	Cryptomonadaceae	Cryptomonadales	Cryptophyceae	Cryptophyta	Chromista	Eukaryota
Cryptomonas obovata	Cryptomonas obovata	Cryptomonas	Cryptomonadaceae	Cryptomonadales	Cryptophyceae	Cryptophyta	Chromista	Eukaryota
Cryptomonas ovata	Cryptomonas ovata	Cryptomonas	Cryptomonadaceae	Cryptomonadales	Cryptophyceae	Cryptophyta	Chromista	Eukaryota
Cryptomonas phaseolus	Cryptomonas phaseolus	Cryptomonas	Cryptomonadaceae	Cryptomonadales	Cryptophyceae	Cryptophyta	Chromista	Eukaryota
Cryptomonas reflexa	Cryptomonas reflexa	Cryptomonas	Cryptomonadaceae	Cryptomonadales	Cryptophyceae	Cryptophyta	Chromista	Eukaryota
Cryptomonas sp.	NA	Cryptomonas	Cryptomonadaceae	Cryptomonadales	Cryptophyceae	Cryptophyta	Chromista	Eukaryota
Cryptomonas tetrapyrenoidosa	Cryptomonas tetrapyrenoidosa	Cryptomonas	Cryptomonadaceae	Cryptomonadales	Cryptophyceae	Cryptophyta	Chromista	Eukaryota
Cryptomonas undulata	Cryptomonas undulata	Cryptomonas	Cryptomonadaceae	Cryptomonadales	Cryptophyceae	Cryptophyta	Chromista	Eukaryota
Cryptophyceae sp.	NA	NA	NA	NA	Cryptophyceae	Cryptophyta	Chromista	Eukaryota
Goniomonas truncata	Goniomonas truncata	Goniomonas	Cryptomonadaceae	Cryptomonadales	Cryptophyceae	Cryptophyta	Chromista	Eukaryota
Plagioselmis lacustris	Plagioselmis lacustris	Plagioselmis	Geminigeraceae	Pyrenomonadales	Cryptophyceae	Cryptophyta	Chromista	Eukaryota
Rhodomonas lens	Rhodomonas lens	Rhodomonas	Pyrenomonadaceae	Pyrenomonadales	Cryptophyceae	Cryptophyta	Chromista	Eukaryota
Rhodomonas sp.	NA	Rhodomonas	Pyrenomonadaceae	Pyrenomonadales	Cryptophyceae	Cryptophyta	Chromista	Eukaryota
Anabaena cylindrica	Anabaena cylindrica	Anabaena	Nostocaceae	Nostocales	Cyanophyceae	Cyanobacteria	Eubacteria	Prokaryota
Anabaena sp.	NA	Anabaena	Nostocaceae	Nostocales	Cyanophyceae	Cyanobacteria	Eubacteria	Prokaryota
Aphanizomenon flosaquae	Aphanizomenon flosaquae	Aphanizomenon	Aphanizomenonaceae	Nostocales	Cyanophyceae	Cyanobacteria	Eubacteria	Prokaryota
Chamaesiphon sp.	NA	Chamaesiphon	Chamaesiphonaceae	Synechococcales	Cyanophyceae	Cyanobacteria	Eubacteria	Prokaryota
Chroococcales sp.	NA	NA	NA	NA	Cyanophyceae	Cyanobacteria	Eubacteria	Prokaryota
Cyanobacterium cedrorum	Cyanobacterium cedrorum	Cyanobacterium	Cyanobacteriaceae	Chroococcales	Cyanophyceae	Cyanobacteria	Eubacteria	Prokaryota
Cyanophyceae sp.	NA	NA	NA	NA	Cyanophyceae	Cyanobacteria	Eubacteria	Prokaryota
Cyanothece major	Cyanothece major	Cyanothece	Cyanothecaceae	Oscillatoriales	Cyanophyceae	Cyanobacteria	Eubacteria	Prokaryota
Dolichospermum circinale	Dolichospermum circinale	Dolichospermum	Aphanizomenonaceae	Nostocales	Cyanophyceae	Cyanobacteria	Eubacteria	Prokaryota
Dolichospermum flosaquae	Dolichospermum flosaquae	Dolichospermum	Aphanizomenonaceae	Nostocales	Cyanophyceae	Cyanobacteria	Eubacteria	Prokaryota
Dolichospermum lemmermannii	Dolichospermum lemmermannii	Dolichospermum	Aphanizomenonaceae	Nostocales	Cyanophyceae	Cyanobacteria	Eubacteria	Prokaryota
Dolichospermum macrosporum	Dolichospermum macrosporum	Dolichospermum	Aphanizomenonaceae	Nostocales	Cyanophyceae	Cyanobacteria	Eubacteria	Prokaryota
Dolichospermum planctonicum	Dolichospermum planctonicum	Dolichospermum	Aphanizomenonaceae	Nostocales	Cyanophyceae	Cyanobacteria	Eubacteria	Prokaryota
Drouetiella lurida	Drouetiella lurida	Drouetiella	Oculatellaceae	Synechococcales	Cyanophyceae	Cyanobacteria	Eubacteria	Prokaryota
Leptolyngbya tenuis	Leptolyngbya tenuis	Leptolyngbya	Leptolyngbyaceae	Synechococcales	Cyanophyceae	Cyanobacteria	Eubacteria	Prokaryota
Limnococcus limneticus	Limnococcus limneticus	Limnococcus	Merismopediaceae	Synechococcales	Cyanophyceae	Cyanobacteria	Eubacteria	Prokaryota
Limnothrix redekei	Limnothrix redekei	Limnothrix	Pseudanabaenaceae	Synechococcales	Cyanophyceae	Cyanobacteria	Eubacteria	Prokaryota
Merismopedia convoluta	Merismopedia convoluta	Merismopedia	Merismopediaceae	Synechococcales	Cyanophyceae	Cyanobacteria	Eubacteria	Prokaryota
Merismopedia glauca	Merismopedia glauca	Merismopedia	Merismopediaceae	Synechococcales	Cyanophyceae	Cyanobacteria	Eubacteria	Prokaryota
Microcystis aeruginosa	Microcystis aeruginosa	Microcystis	Microcystaceae	Chroococcales	Cyanophyceae	Cyanobacteria	Eubacteria	Prokaryota
Microcystis sp.	NA	Microcystis	Microcystaceae	Chroococcales	Cyanophyceae	Cyanobacteria	Eubacteria	Prokaryota
Microcystis wesenbergii	Microcystis wesenbergii	Microcystis	Microcystaceae	Chroococcales	Cyanophyceae	Cyanobacteria	Eubacteria	Prokaryota
Oscillatoria limosa	Oscillatoria limosa	Oscillatoria	Oscillatoriaceae	Oscillatoriales	Cyanophyceae	Cyanobacteria	Eubacteria	Prokaryota
Oxynema acuminatum	Oxynema acuminatum	Oxynema	Microcoleaceae	Oscillatoriales	Cyanophyceae	Cyanobacteria	Eubacteria	Prokaryota
Planktothrix agardhii	Planktothrix agardhii	Planktothrix	Microcoleaceae	Oscillatoriales	Cyanophyceae	Cyanobacteria	Eubacteria	Prokaryota
Planktothrix rubescens	Planktothrix rubescens	Planktothrix	Microcoleaceae	Oscillatoriales	Cyanophyceae	Cyanobacteria	Eubacteria	Prokaryota
Synechocystis aquatilis	Synechocystis aquatilis	Synechocystis	Merismopediaceae	Synechococcales	Cyanophyceae	Cyanobacteria	Eubacteria	Prokaryota
Synechocystis bourrellyi	Synechocystis bourrellyi	Synechocystis	Merismopediaceae	Synechococcales	Cyanophyceae	Cyanobacteria	Eubacteria	Prokaryota
Synechocystis limnetica	Synechocystis limnetica	Synechocystis	Merismopediaceae	Synechococcales	Cyanophyceae	Cyanobacteria	Eubacteria	Prokaryota
Synechocystis sp.	NA	Synechocystis	Merismopediaceae	Synechococcales	Cyanophyceae	Cyanobacteria	Eubacteria	Prokaryota
Tychonema bourrellyi	Tychonema bourrellyi	Tychonema	Microcoleaceae	Oscillatoriales	Cyanophyceae	Cyanobacteria	Eubacteria	Prokaryota
Woronichinia naegeliana	Woronichinia naegeliana	Woronichinia	Coelosphaeriaceae	Synechococcales	Cyanophyceae	Cyanobacteria	Eubacteria	Prokaryota
Pseudopedinella erkensis	Pseudopedinella erkensis	Pseudopedinella	Pedinellaceae	Pedinellales	Dictyochophyceae	Ochrophyta	Chromista	Eukaryota
Amphidinium acutum	Amphidinium acutum	Amphidinium	Amphidiniaceae	Amphidiniales	Dinophyceae	Miozoa	Chromista	Eukaryota
Apocalathium aciculiferum	Apocalathium aciculiferum	Apocalathium	Thoracosphaeraceae	Thoracosphaerales	Dinophyceae	Miozoa	Chromista	Eukaryota
Ceratium furcoides	Ceratium furcoides	Ceratium	Ceratiaceae	Gonyaulacales	Dinophyceae	Miozoa	Chromista	Eukaryota
Ceratium hirundinella	Ceratium hirundinella	Ceratium	Ceratiaceae	Gonyaulacales	Dinophyceae	Miozoa	Chromista	Eukaryota
Ceratium sp.	NA	Ceratium	Ceratiaceae	Gonyaulacales	Dinophyceae	Miozoa	Chromista	Eukaryota
Chimonodinium lomnickii	Chimonodinium lomnickii	Chimonodinium	Thoracosphaeraceae	Thoracosphaerales	Dinophyceae	Miozoa	Chromista	Eukaryota
Dinophyceae sp.	NA	NA	NA	NA	Dinophyceae	Miozoa	Chromista	Eukaryota
Glenodinium sp.	NA	Glenodinium	NA	NA	Dinophyceae	Miozoa	Chromista	Eukaryota
Gymnodinium cnecoides	Gymnodinium cnecoides	Gymnodinium	Gymnodiniaceae	Gymnodiniales	Dinophyceae	Miozoa	Chromista	Eukaryota
Gymnodinium lantzschii	Gymnodinium lantzschii	Gymnodinium	Gymnodiniaceae	Gymnodiniales	Dinophyceae	Miozoa	Chromista	Eukaryota
Gymnodinium uberrimum	Gymnodinium uberrimum	Gymnodinium	Gymnodiniaceae	Gymnodiniales	Dinophyceae	Miozoa	Chromista	Eukaryota
Gyrodinium helveticum	Gyrodinium helveticum	Gyrodinium	Gyrodiniaceae	Gymnodiniales	Dinophyceae	Miozoa	Chromista	Eukaryota
Parvodinium pusillum	Parvodinium pusillum	Parvodinium	Peridiniaceae	Peridiniales	Dinophyceae	Miozoa	Chromista	Eukaryota
Parvodinium umbonatum	Parvodinium umbonatum	Parvodinium	Peridiniopsidaceae	Peridiniales	Dinophyceae	Miozoa	Chromista	Eukaryota
Peridinium sp.	NA	Peridinium	Peridiniaceae	Peridiniales	Dinophyceae	Miozoa	Chromista	Eukaryota
Peridinium willei	Peridinium willei	Peridinium	Peridiniaceae	Peridiniales	Dinophyceae	Miozoa	Chromista	Eukaryota
Tyrannodinium edax	Tyrannodinium edax	Tyrannodinium	Pfiesteriaceae	Thoracosphaerales	Dinophyceae	Miozoa	Chromista	Eukaryota
Colacium sp.	NA	Colacium	Euglenidae	Euglenida	Euglenophyceae	Euglenozoa	Protozoa	Eukaryota
Euglena gracilis	Euglena gracilis	Euglena	Euglenidae	Euglenida	Euglenophyceae	Euglenozoa	Protozoa	Eukaryota
Euglena sp.	NA	Euglena	Euglenidae	Euglenida	Euglenophyceae	Euglenozoa	Protozoa	Eukaryota
Trachelomonas hispida	Trachelomonas hispida	Trachelomonas	Euglenidae	Euglenida	Euglenophyceae	Euglenozoa	Protozoa	Eukaryota
Trachelomonas sp.	NA	Trachelomonas	Euglenidae	Euglenida	Euglenophyceae	Euglenozoa	Protozoa	Eukaryota
Trachelomonas volvocina	Trachelomonas volvocina	Trachelomonas	Euglenidae	Euglenida	Euglenophyceae	Euglenozoa	Protozoa	Eukaryota
Goniochloris sp.	NA	Goniochloris	Goniochloridaceae	Goniochloridales	Eustigmatophyceae	Ochrophyta	Chromista	Eukaryota
Katablepharis ovalis	Katablepharis ovalis	Katablepharis	Katablepharidaceae	Katablephariales	Katablepharidophyceae	Katablepharidophyta	Chromista	Eukaryota
Elakatothrix gelatinosa	Elakatothrix gelatinosa	Elakatothrix	Elakatotrichaceae	Klebsormidiales	Klebsormidiophyceae	Charophyta	Plantae	Eukaryota
Acanthoceras zachariasii	Acanthoceras zachariasii	Acanthoceras	Chaetocerotaceae	Chaetocerotales	Mediophyceae	Bacillariophyta	Chromista	Eukaryota
Cyclotella cretica cyclopuncta	Cyclotella cretica cyclopuncta	Cyclotella	Stephanodiscaceae	Stephanodiscales	Mediophyceae	Bacillariophyta	Chromista	Eukaryota
Cyclotella meneghiniana	Cyclotella meneghiniana	Cyclotella	Stephanodiscaceae	Stephanodiscales	Mediophyceae	Bacillariophyta	Chromista	Eukaryota
Cyclotella sp.	NA	Cyclotella	Stephanodiscaceae	Stephanodiscales	Mediophyceae	Bacillariophyta	Chromista	Eukaryota
Discostella pseudostelligera	Discostella pseudostelligera	Discostella	Stephanodiscaceae	Stephanodiscales	Mediophyceae	Bacillariophyta	Chromista	Eukaryota
Lindavia bodanica	Lindavia bodanica	Lindavia	Stephanodiscaceae	Stephanodiscales	Mediophyceae	Bacillariophyta	Chromista	Eukaryota
Lindavia glomerata	Lindavia glomerata	Lindavia	Stephanodiscaceae	Stephanodiscales	Mediophyceae	Bacillariophyta	Chromista	Eukaryota
Mediophyceae sp.	NA	NA	NA	NA	Mediophyceae	Bacillariophyta	Chromista	Eukaryota
Pantocsekiella comensis	Pantocsekiella comensis	Pantocsekiella	Stephanodiscaceae	Stephanodiscales	Mediophyceae	Bacillariophyta	Chromista	Eukaryota
Pantocsekiella ocellata	Pantocsekiella ocellata	Pantocsekiella	Stephanodiscaceae	Stephanodiscales	Mediophyceae	Bacillariophyta	Chromista	Eukaryota
Spicaticribra minuta	Spicaticribra minuta	Spicaticribra	Stephanodiscaceae	Stephanodiscales	Mediophyceae	Bacillariophyta	Chromista	Eukaryota
Stephanodiscus alpinus	Stephanodiscus alpinus	Stephanodiscus	Stephanodiscaceae	Stephanodiscales	Mediophyceae	Bacillariophyta	Chromista	Eukaryota
Stephanodiscus binderanus	Stephanodiscus binderanus	Stephanodiscus	Stephanodiscaceae	Stephanodiscales	Mediophyceae	Bacillariophyta	Chromista	Eukaryota
Stephanodiscus hantzschii	Stephanodiscus hantzschii	Stephanodiscus	Stephanodiscaceae	Stephanodiscales	Mediophyceae	Bacillariophyta	Chromista	Eukaryota
Stephanodiscus minutulus	Stephanodiscus minutulus	Stephanodiscus	Stephanodiscaceae	Stephanodiscales	Mediophyceae	Bacillariophyta	Chromista	Eukaryota
Stephanodiscus neoastraea	Stephanodiscus neoastraea	Stephanodiscus	Stephanodiscaceae	Stephanodiscales	Mediophyceae	Bacillariophyta	Chromista	Eukaryota
Stephanodiscus parvus	Stephanodiscus parvus	Stephanodiscus	Stephanodiscaceae	Stephanodiscales	Mediophyceae	Bacillariophyta	Chromista	Eukaryota
Nephroselmis sp.	NA	Nephroselmis	Nephroselmidaceae	Nephroselmidales	Nephroselmidophyceae	Chlorophyta	Plantae	Eukaryota
Picocystis salinarum	Picocystis salinarum	Picocystis	Picocystaceae	Picocystales	Picocystophyceae	Chlorophyta	Plantae	Eukaryota
Pyramimonas sp.	NA	Pyramimonas	Pyramimonadaceae	Pyramimonadales	Pyramimonadophyceae	Chlorophyta	Plantae	Eukaryota
Mallomonas acaroides	Mallomonas acaroides	Mallomonas	Mallomonadaceae	Synurales	Synurophyceae	Ochrophyta	Chromista	Eukaryota
Mallomonas akrokomos	Mallomonas akrokomos	Mallomonas	Mallomonadaceae	Synurales	Synurophyceae	Ochrophyta	Chromista	Eukaryota
Mallomonas caudata	Mallomonas caudata	Mallomonas	Mallomonadaceae	Synurales	Synurophyceae	Ochrophyta	Chromista	Eukaryota
Mallomonas cratis	Mallomonas cratis	Mallomonas	Mallomonadaceae	Synurales	Synurophyceae	Ochrophyta	Chromista	Eukaryota
Phacomonas sp.	NA	Phacomonas	Chloramoebaceae	Chloramoebales	Synurophyceae	Ochrophyta	Chromista	Eukaryota
Spiniferomonas cornuta	Spiniferomonas cornuta	Spiniferomonas	Synuraceae	Synurales	Synurophyceae	Ochrophyta	Chromista	Eukaryota
Spumella sp.	NA	Spumella	Ochromonadaceae	Ochromonadales	Synurophyceae	Ochrophyta	Chromista	Eukaryota
Synura petersenii	Synura petersenii	Synura	Synuraceae	Synurales	Synurophyceae	Ochrophyta	Chromista	Eukaryota
Synura uvella	Synura uvella	Synura	Synuraceae	Synurales	Synurophyceae	Ochrophyta	Chromista	Eukaryota
Acanthosphaera sp.	NA	Acanthosphaera	Chlorellaceae	Chlorellales	Trebouxiophyceae	Chlorophyta	Plantae	Eukaryota
Acanthosphaera zachariasi	Acanthosphaera zachariasi	Acanthosphaera	Chlorellaceae	Chlorellales	Trebouxiophyceae	Chlorophyta	Plantae	Eukaryota
Actinastrum sp.	NA	Actinastrum	Chlorellaceae	Chlorellales	Trebouxiophyceae	Chlorophyta	Plantae	Eukaryota
Auxenochlorella pyrenoidosa	Auxenochlorella pyrenoidosa	Auxenochlorella	Chlorellaceae	Chlorellales	Trebouxiophyceae	Chlorophyta	Plantae	Eukaryota
Botryococcus braunii	Botryococcus braunii	Botryococcus	Botryococcaceae	Trebouxiales	Trebouxiophyceae	Chlorophyta	Plantae	Eukaryota
Chlorella sorokiniana	Chlorella sorokiniana	Chlorella	Chlorellaceae	Chlorellales	Trebouxiophyceae	Chlorophyta	Plantae	Eukaryota
Chlorella sp.	NA	Chlorella	Chlorellaceae	Chlorellales	Trebouxiophyceae	Chlorophyta	Plantae	Eukaryota
Chlorella vulgaris	Chlorella vulgaris	Chlorella	Chlorellaceae	Chlorellales	Trebouxiophyceae	Chlorophyta	Plantae	Eukaryota
Chloroidium ellipsoideum	Chloroidium ellipsoideum	Chloroidium	NA	NA	Trebouxiophyceae	Chlorophyta	Plantae	Eukaryota
Choricystis skujae	Choricystis skujae	Choricystis	Coccomyxaceae	NA	Trebouxiophyceae	Chlorophyta	Plantae	Eukaryota
Choricystis sp.	NA	Choricystis	Coccomyxaceae	NA	Trebouxiophyceae	Chlorophyta	Plantae	Eukaryota
Coronastrum sp.	NA	Coronastrum	Chlorellaceae	Chlorellales	Trebouxiophyceae	Chlorophyta	Plantae	Eukaryota
Dictyosphaerium ehrenbergianum	Dictyosphaerium ehrenbergianum	Dictyosphaerium	Chlorellaceae	Chlorellales	Trebouxiophyceae	Chlorophyta	Plantae	Eukaryota
Dictyosphaerium sp.	NA	Dictyosphaerium	Chlorellaceae	Chlorellales	Trebouxiophyceae	Chlorophyta	Plantae	Eukaryota
Didymocystis sp.	NA	Didymocystis	Oocystaceae	Chlorellales	Trebouxiophyceae	Chlorophyta	Plantae	Eukaryota
Fotterella tetrachlorelloides	Fotterella tetrachlorelloides	Fotterella	Oocystaceae	Chlorellales	Trebouxiophyceae	Chlorophyta	Plantae	Eukaryota
Gloeotila subconstricta	Gloeotila subconstricta	Gloeotila	Chlorellaceae	Chlorellales	Trebouxiophyceae	Chlorophyta	Plantae	Eukaryota
Koliella longiseta	Koliella longiseta	Koliella	Koliellaceae	Prasiolales	Trebouxiophyceae	Chlorophyta	Plantae	Eukaryota
Lagerheimia ciliata	Lagerheimia ciliata	Lagerheimia	Oocystaceae	Chlorellales	Trebouxiophyceae	Chlorophyta	Plantae	Eukaryota
Lagerheimia genevensis	Lagerheimia genevensis	Lagerheimia	Oocystaceae	Chlorellales	Trebouxiophyceae	Chlorophyta	Plantae	Eukaryota
Lagerheimia sp.	NA	Lagerheimia	Oocystaceae	Chlorellales	Trebouxiophyceae	Chlorophyta	Plantae	Eukaryota
Lemmermannia tetrapedia	Lemmermannia tetrapedia	Lemmermannia	NA	NA	Trebouxiophyceae	Chlorophyta	Plantae	Eukaryota
Micractinium pusillum	Micractinium pusillum	Micractinium	Chlorellaceae	Chlorellales	Trebouxiophyceae	Chlorophyta	Plantae	Eukaryota
Mucidosphaerium pulchellum	Mucidosphaerium pulchellum	Mucidosphaerium	Chlorellaceae	Chlorellales	Trebouxiophyceae	Chlorophyta	Plantae	Eukaryota
Nephrocytium sp.	NA	Nephrocytium	Nephrocytiaceae	Chlorellales	Trebouxiophyceae	Chlorophyta	Plantae	Eukaryota
Oocystis marssonii	Oocystis marssonii	Oocystis	Oocystaceae	Chlorellales	Trebouxiophyceae	Chlorophyta	Plantae	Eukaryota
Oocystis pusilla	Oocystis pusilla	Oocystis	Oocystaceae	Chlorellales	Trebouxiophyceae	Chlorophyta	Plantae	Eukaryota
Oocystis sp.	NA	Oocystis	Oocystaceae	Chlorellales	Trebouxiophyceae	Chlorophyta	Plantae	Eukaryota
Paradoxia multiseta	Paradoxia multiseta	Paradoxia	Coccomyxaceae	NA	Trebouxiophyceae	Chlorophyta	Plantae	Eukaryota
Stichococcus bacillaris	Stichococcus bacillaris	Stichococcus	Stichococcaceae	Prasiolales	Trebouxiophyceae	Chlorophyta	Plantae	Eukaryota
Tetrachlorella alternans	Tetrachlorella alternans	Tetrachlorella	Oocystaceae	Chlorellales	Trebouxiophyceae	Chlorophyta	Plantae	Eukaryota
Willea rectangularis	Willea rectangularis	Willea	Oocystaceae	Chlorellales	Trebouxiophyceae	Chlorophyta	Plantae	Eukaryota
Binuclearia lauterbornii	Binuclearia lauterbornii	Binuclearia	Binucleariaceae	Ulotrichales	Ulvophyceae	Chlorophyta	Plantae	Eukaryota
Ophiocytium sp.	NA	Ophiocytium	Ophiocytiaceae	Mischococcales	Xanthophyceae	Ochrophyta	Chromista	Eukaryota
Stipitococcus sp.	NA	Stipitococcus	Stipitococcaceae	Rhizochloridales	Xanthophyceae	Ochrophyta	Chromista	Eukaryota
Tribonema sp.	NA	Tribonema	Tribonemataceae	Tribonematales	Xanthophyceae	Ochrophyta	Chromista	Eukaryota
Closterium aciculare	Closterium aciculare	Closterium	Closteriaceae	Desmidiales	Zygnematophyceae	Charophyta	Plantae	Eukaryota
Closterium acutum	Closterium acutum	Closterium	Closteriaceae	Desmidiales	Zygnematophyceae	Charophyta	Plantae	Eukaryota
Closterium limneticum	Closterium limneticum	Closterium	Closteriaceae	Desmidiales	Zygnematophyceae	Charophyta	Plantae	Eukaryota
Closterium pronum	Closterium pronum	Closterium	Closteriaceae	Desmidiales	Zygnematophyceae	Charophyta	Plantae	Eukaryota
Closterium sp.	NA	Closterium	Desmidiaceae	Desmidiales	Zygnematophyceae	Charophyta	Plantae	Eukaryota
Cosmarium baileyi	Cosmarium baileyi	Cosmarium	Desmidiaceae	Desmidiales	Zygnematophyceae	Charophyta	Plantae	Eukaryota
Cosmarium subprotumidum	Cosmarium subprotumidum	Cosmarium	Desmidiaceae	Desmidiales	Zygnematophyceae	Charophyta	Plantae	Eukaryota
Mougeotia thylespora	Mougeotia thylespora	Mougeotia	Zygnemataceae	Zygnematales	Zygnematophyceae	Charophyta	Plantae	Eukaryota
Mougeotia viridis	Mougeotia viridis	Mougeotia	Zygnemataceae	Zygnematales	Zygnematophyceae	Charophyta	Plantae	Eukaryota
Spondylosium sp.	NA	Spondylosium	Desmidiaceae	Desmidiales	Zygnematophyceae	Charophyta	Plantae	Eukaryota
Staurastrum cingulum	Staurastrum cingulum	Staurastrum	Desmidiaceae	Desmidiales	Zygnematophyceae	Charophyta	Plantae	Eukaryota
Staurastrum gracile	Staurastrum gracile	Staurastrum	Desmidiaceae	Desmidiales	Zygnematophyceae	Charophyta	Plantae	Eukaryota
Staurastrum paradoxum	Staurastrum paradoxum	Staurastrum	Desmidiaceae	Desmidiales	Zygnematophyceae	Charophyta	Plantae	Eukaryota
Staurastrum pingue	Staurastrum pingue	Staurastrum	Desmidiaceae	Desmidiales	Zygnematophyceae	Charophyta	Plantae	Eukaryota
Staurastrum sp.	NA	Staurastrum	Desmidiaceae	Desmidiales	Zygnematophyceae	Charophyta	Plantae	Eukaryota
Staurastrum tetracerum	Staurastrum tetracerum	Staurastrum	Desmidiaceae	Desmidiales	Zygnematophyceae	Charophyta	Plantae	Eukaryota
Zygnematophyceae sp.	NA	NA	NA	NA	Zygnematophyceae	Charophyta	Plantae	Eukaryota
Belonastrum berolinense	Belonastrum berolinense	Belonastrum	NA	NA	NA	Bacillariophyta	Chromista	Eukaryota
Euglenozoa sp.	NA	NA	NA	NA	NA	Euglenozoa	Protozoa	Eukaryota
Paramastix conifera Skuja	Paramastix conifera Skuja	Paramastix	NA	NA	NA	Chlorophyta	Plantae	Eukaryota
